# Supplementary material for: Crystal structure of bis­{μ2-2,2′-[(4,10-dimethyl-1,4,7,10-tetra­aza­cyclo­dodecane-1,7-di­yl)bis(meth­yl­ene)]bis­(4-oxo-4H-pyran-3-olato)}dicobalt­calcium bis­(perchlorate) 1.36-hydrate
Source: Acta Crystallogr E Crystallogr Commun. 2017 Nov 28;73(Pt 12):1959–65. doi: 10.1107/S2056989017016693 (PMC5730261; doi:10.1107/S2056989017016693)
Supplement: Supplementary file 1 [file e-73-01959-sup1.cif]

##############################################################################
#                                                                            #
# This CIF contains the data in a paper accepted for publication in          #
# Acta Crystallographica Section E. It conforms to the requirements of       #
# Notes for Authors for Acta Crystallographica Section E, and has been       #
# peer reviewed under the auspices of the IUCr Commission on Journals.       #
#                                                                            #
# Full details of the Crystallographic Information File format               #
# are given in the paper "The Crystallographic Information File (CIF):       #
# a New Standard Archive File for Crystallography" by S. R. Hall, F. H.      #
# Allen and I. D. Brown [Acta Cryst. (1991), A47, 655-685].                  #
#                                                                            #
# The current version of the core CIF dictionary is obtainable from          #
# ftp://ftp.iucr.org/pub/cif_core.dic.                                       #
#                                                                            #
# Software is freely available for graphical display of the structure(s)     #
# in this CIF. For information consult the CIF software page                 #
# http://www.iucr.org/resources/cif/software.                                #
#                                                                            #
# This file may be used for bona fide research purposes within the           #
# scientific community so long as proper attribution is given to the journal # 
# article from which it was obtained.                                        #
#                                                                            #
##############################################################################
data_global
_audit_creation_method     'SHELXL-2014/7'
_journal_date_recd_electronic     2017-11-10
_journal_date_accepted     2017-11-20
_journal_name_full     'Acta Crystallographica, Section E'
_journal_year     2017
_journal_volume     73
_journal_issue     12
_journal_page_first     1959
_journal_page_last     1965
_journal_paper_category     GM
_journal_paper_doi     10.1107/S2056989017016693
_journal_coeditor_code     XI2003
_publ_contact_author_name     'Eleonora Macedi'
_publ_contact_author_address
;
Dipartimento di Ingegneria Industriale
University of Firenze
via Santa Marta 3
I-50139 Firenze
Italy
;
_publ_contact_author_email     eleonora.macedi@unifi.it
_publ_contact_author_phone     '+39 055 2758736'
_publ_section_title
;\
Crystal structure of
bis{\m~2~-2,2'-[(4,10-dimethyl-1,4,7,10-tetraazacyclododecane-1,7-diyl)\
bis(methylene)]bis(4-oxo-4<i>H</i>-pyran-3-olato)}dicobaltcalcium
bis(perchlorate) 1.36-hydrate
;
_publ_section_title_footnote     .
loop_
    _publ_author_name
    _publ_author_address
    'Rossi, Patrizia'
;
Department of Industrial Engineering
University of Firenze
via Santa Marta 3
I-50139 Firenze
Italy
;
    'Macedi, Eleonora'
;
Department of Industrial Engineering
University of Firenze
via Santa Marta 3
I-50139 Firenze
Italy
;
    'Paoli, Paola'
;
Department of Industrial Engineering
University of Firenze
via Santa Marta 3
I-50139 Firenze
Italy
;
    'Giorgi, Luca'
;
Department of Pure and Applied Sciences
Lab of Supramolecular Chemistry
University of Urbino
via della Stazione, 4
I-61029 Urbino
Italy
;
    'Formica, Mauro'
;
Department of Pure and Applied Sciences
Lab of Supramolecular Chemistry
University of Urbino
via della Stazione, 4
I-61029 Urbino
Italy
;
    'Fusi, Vieri'
;
Department of Pure and Applied Sciences
Lab of Supramolecular Chemistry
University of Urbino
via della Stazione, 4
I-61029 Urbino
Italy
;
_publ_section_synopsis
;
The title compound is a new heterotrinuclear Co^II^--Ca^II^--Co^II^ dimer of
<b>L1. L1</b> undergoes a cobalt-driven preorganization, leading to the
formation of an electron-rich area able to host a hard metal ion such as
Ca^II^. In the dimer, two neutral [Co(H~--2~<b>L1</b>)] moieties, held
together by the Ca^II^ ion, are rotated by 90\%. The trinuclear complexes form
layers perpendicular to the <i>c</i> axis; the perchlorate anions are located
between the layers and interact with the complexes, as well as the
lattice water molecules.
;
data_I
_chemical_name_systematic
;\
Bis{\m~2~-2,2'-[(4,10-dimethyl-1,4,7,10-tetraazacyclododecane-1,7-diyl)\
bis(methylene)]bis(4-oxo-4<i>H</i>-pyran-3-olato)}dicobaltcalcium
bis(perchlorate) 1.36-hydrate
;
_chemical_name_common     ?
_chemical_formula_moiety     'C44 H60 Ca Co2 N8 O12 2+, 2(Cl O4 -), 1.36(H2 O1)'
_chemical_formula_sum     'C44 H60 Ca Cl2 Co2 N8 O21.36'
_chemical_formula_iupac     '[Ca Co2 (C22 H30 N4 O6)2] (Cl O4)2, 1.36H2 O1'
_chemical_formula_weight     1271.92
_chemical_melting_point     ?
_shelx_space_group_comment
;
The symmetry employed for this shelxl refinement is uniquely defined
by the following loop, which should always be used as a source of
symmetry information in preference to the above space-group names.
They are only intended as comments.
;
_space_group_crystal_system     tetragonal
_space_group_name_H-M_alt     'I -4'
_space_group_name_Hall     'I -4'
loop_
    _space_group_symop_operation_xyz
    'x, y, z'
    'y, -x, -z'
    '-x, -y, z'
    '-y, x, -z'
    'x+1/2, y+1/2, z+1/2'
    'y+1/2, -x+1/2, -z+1/2'
    '-x+1/2, -y+1/2, z+1/2'
    '-y+1/2, x+1/2, -z+1/2'
_cell_length_a     8.9799(4)
_cell_length_b     8.9799(4)
_cell_length_c     32.555(3)
_cell_angle_alpha     90
_cell_angle_beta     90
_cell_angle_gamma     90
_cell_volume     2625.2(3)
_cell_formula_units_Z     2
_cell_measurement_reflns_used     1087
_cell_measurement_theta_min     3.7354
_cell_measurement_theta_max     28.7982
_cell_measurement_temperature     100(2)
_exptl_crystal_description     prism
_exptl_crystal_colour     pink
_exptl_crystal_size_max     0.46
_exptl_crystal_size_mid     0.38
_exptl_crystal_size_min     0.18
_exptl_crystal_density_diffrn     1.609
_exptl_crystal_density_meas     ?
_exptl_crystal_density_method     ?
_exptl_crystal_F_000     1318
_exptl_absorpt_coefficient_mu     0.919
_exptl_absorpt_correction_type     multi-scan
_exptl_absorpt_process_details
;
(CrysAlis RED; Oxford Diffraction, 2008)
;
_shelx_estimated_absorpt_T_min     ?
_shelx_estimated_absorpt_T_max     ?
_exptl_absorpt_correction_T_min     0.55706
_exptl_absorpt_correction_T_max     1.00000
_diffrn_ambient_temperature     100(2)
_diffrn_radiation_type     MoK\a
_diffrn_radiation_wavelength     0.71073
_diffrn_radiation_monochromator     'graphite'
_diffrn_measurement_device_type     'Oxford Diffraction Xcalibur Sapphire3'
_diffrn_measurement_device     'four-circle diffractometer'
_diffrn_measurement_method     '\w scans'
_diffrn_detector_area_resol_mean     16.4547
_diffrn_reflns_number     3291
_diffrn_reflns_av_R_equivalents     0.0337
_diffrn_reflns_theta_min     3.755
_diffrn_reflns_theta_max     28.958
_diffrn_reflns_theta_full     25.000
_diffrn_measured_fraction_theta_max     0.849
_diffrn_measured_fraction_theta_full     0.992
_diffrn_reflns_limit_h_min     -12
_diffrn_reflns_limit_h_max     10
_diffrn_reflns_limit_k_min     -12
_diffrn_reflns_limit_k_max     9
_diffrn_reflns_limit_l_min     -43
_diffrn_reflns_limit_l_max     30
_refine_special_details
;
 Refined as a 2-component inversion twin.
;
_reflns_number_total     2340
_reflns_number_gt     1386
_reflns_threshold_expression     'I > 2\s(I)'
_refine_ls_structure_factor_coef     Fsqd
_refine_ls_matrix_type     full
_refine_ls_R_factor_all     0.0888
_refine_ls_R_factor_gt     0.0427
_refine_ls_wR_factor_gt     0.0730
_refine_ls_wR_factor_ref     0.0814
_refine_ls_goodness_of_fit_ref     0.858
_refine_ls_restrained_S_all     0.906
_refine_ls_number_reflns     2340
_refine_ls_number_parameters     200
_refine_ls_number_restraints     30
_refine_ls_hydrogen_treatment     constr
_refine_ls_weighting_scheme     calc
_refine_ls_weighting_details
                      'w=1/[\s^2^(Fo^2^)+(0.0355P)^2^] where P=(Fo^2^+2Fc^2^)/3'
_atom_sites_solution_hydrogens     geom
_atom_sites_solution_primary     ?
_atom_sites_solution_secondary     ?
_refine_ls_shift/su_max     0.000
_refine_ls_shift/su_mean     0.000
_refine_diff_density_max     0.354
_refine_diff_density_min     -0.247
_refine_ls_extinction_method     none
_refine_ls_extinction_coef     .
_refine_ls_abs_structure_details
;
Refined as an inversion twin
;
_refine_ls_abs_structure_Flack     0.14(4)
loop_
    _atom_type_symbol
    _atom_type_description
    _atom_type_scat_dispersion_real
    _atom_type_scat_dispersion_imag
    _atom_type_scat_source
    'C' 'C' 0.0033 0.0016
                         'International Tables Vol C Tables 4.2.6.8 and 6.1.1.4'
    'H' 'H' 0.0000 0.0000
                         'International Tables Vol C Tables 4.2.6.8 and 6.1.1.4'
    'N' 'N' 0.0061 0.0033
                         'International Tables Vol C Tables 4.2.6.8 and 6.1.1.4'
    'O' 'O' 0.0106 0.0060
                         'International Tables Vol C Tables 4.2.6.8 and 6.1.1.4'
    'Cl' 'Cl' 0.1484 0.1585
                         'International Tables Vol C Tables 4.2.6.8 and 6.1.1.4'
    'Ca' 'Ca' 0.2262 0.3064
                         'International Tables Vol C Tables 4.2.6.8 and 6.1.1.4'
    'Co' 'Co' 0.3494 0.9721
                         'International Tables Vol C Tables 4.2.6.8 and 6.1.1.4'
_computing_data_collection
;
CrysAlis CCD (Oxford Diffraction, 2008)
;
_computing_cell_refinement
;
CrysAlis CCD (Oxford Diffraction, 2008)
;
_computing_data_reduction
;
CrysAlis CCD (Oxford Diffraction, 2008)
;
_computing_structure_solution
;
SIR2014 (Burla <i>et al.</i>,  2015)
;
_computing_structure_refinement
;
SHELXL2014 (Sheldrick, 2015)
;
_computing_molecular_graphics     ?
_computing_publication_material
;
SHELXL2014 (Sheldrick, 2015)
;
loop_
    _atom_site_type_symbol
    _atom_site_label
    _atom_site_fract_x
    _atom_site_fract_y
    _atom_site_fract_z
    _atom_site_U_iso_or_equiv
    _atom_site_adp_type
    _atom_site_calc_flag
    _atom_site_occupancy
    _atom_site_disorder_assembly
    _atom_site_disorder_group
    Co Co1 0.0000 0.0000 -0.11449(3) 0.0355(3) Uani d 1 . .
    Ca Ca1 0.0000 0.0000 0.0000 0.0350(5) Uani d 1 . .
    O O1 -0.1168(4) 0.0747(5) -0.06406(11) 0.0431(10) Uani d 1 . .
    N N1 0.1622(8) 0.1428(7) -0.1458(2) 0.0439(16) Uani d 1 . .
    C C1 0.0890(10) 0.2753(10) -0.1643(3) 0.062(3) Uani d 1 . .
    H H1A 0.1533 0.3164 -0.1862 0.075 Uiso calc 1 . .
    H H1B 0.0761 0.3530 -0.1430 0.075 Uiso calc 1 . .
    O O2 -0.2696(5) 0.0475(5) 0.00717(15) 0.0510(13) Uani d 1 . .
    N N2 -0.1567(7) 0.1741(8) -0.14838(19) 0.0464(16) Uani d 1 . .
    C C2 -0.0591(10) 0.2353(12) -0.1819(2) 0.055(2) Uani d 1 . .
    H H2A -0.0466 0.1599 -0.2038 0.066 Uiso calc 1 . .
    H H2B -0.1062 0.3247 -0.1941 0.066 Uiso calc 1 . .
    O O3 -0.4188(5) 0.3327(5) -0.07952(15) 0.0562(12) Uani d 1 . .
    C C3 -0.2837(8) 0.0927(9) -0.1656(3) 0.048(2) Uani d 1 . .
    H H3A -0.3229 0.1474 -0.1897 0.058 Uiso calc 1 . .
    H H3B -0.3639 0.0865 -0.1448 0.058 Uiso calc 1 . .
    C C4 0.2708(9) 0.1931(10) -0.1142(3) 0.066(2) Uani d 1 . .
    H H4A 0.2181 0.2471 -0.0924 0.099 Uiso calc 1 . .
    H H4B 0.3213 0.1063 -0.1024 0.099 Uiso calc 1 . .
    H H4C 0.3446 0.2589 -0.1269 0.099 Uiso calc 1 . .
    C C5 0.2389(11) 0.0621(10) -0.1785(3) 0.055(3) Uani d 1 . .
    H H5A 0.3289 0.1183 -0.1866 0.066 Uiso calc 1 . .
    H H5B 0.1727 0.0555 -0.2027 0.066 Uiso calc 1 . .
    C C6 -0.2118(8) 0.3006(8) -0.1240(2) 0.047(2) Uani d 1 . .
    H H6A -0.1266 0.3648 -0.1163 0.056 Uiso calc 1 . .
    H H6B -0.2804 0.3607 -0.1411 0.056 Uiso calc 1 . .
    C C7 -0.2900(7) 0.2535(7) -0.0865(2) 0.0452(16) Uani d 1 . .
    C C8 -0.2406(6) 0.1491(6) -0.0589(2) 0.0378(14) Uani d 1 . .
    C C9 -0.3217(7) 0.1295(7) -0.0201(2) 0.0445(17) Uani d 1 . .
    C C10 -0.4591(7) 0.2091(7) -0.0171(2) 0.0491(18) Uani d 1 . .
    H H10 -0.5227 0.1926 0.0057 0.059 Uiso calc 1 . .
    C C11 -0.4987(8) 0.3054(9) -0.0458(2) 0.061(2) Uani d 1 . .
    H H11 -0.5894 0.3582 -0.0422 0.073 Uiso calc 1 . .
    Cl Cl1 0.0000 0.0000 0.29295(6) 0.0614(6) Uani d 1 . .
    O O1C 0.018(3) 0.0426(14) 0.3345(2) 0.069(3) Uani d 0.5 . .
    O O2C -0.0574(17) -0.1450(14) 0.2799(4) 0.090(3) Uani d 0.5 . .
    O O3C 0.1595(14) -0.0078(17) 0.2807(4) 0.081(3) Uani d 0.5 . .
    O O4C -0.079(2) 0.1014(16) 0.2716(4) 0.087(3) Uani d 0.5 . .
    O O1W 0.0000 0.5000 -0.0653(3) 0.077(5) Uani d 0.68(2) . .
loop_
    _atom_site_aniso_label
    _atom_site_aniso_U_11
    _atom_site_aniso_U_22
    _atom_site_aniso_U_33
    _atom_site_aniso_U_12
    _atom_site_aniso_U_13
    _atom_site_aniso_U_23
    Co1 0.0367(9) 0.0418(9) 0.0282(5) -0.0009(10) 0.000 0.000
    Ca1 0.0388(7) 0.0388(7) 0.0274(10) 0.000 0.000 0.000
    O1 0.040(2) 0.059(3) 0.030(2) 0.011(2) 0.000(2) 0.002(2)
    N1 0.050(4) 0.043(4) 0.039(4) 0.005(3) -0.002(4) 0.003(4)
    C1 0.066(6) 0.061(6) 0.059(6) -0.003(5) 0.023(6) 0.007(6)
    O2 0.050(2) 0.062(3) 0.041(4) 0.003(2) -0.003(3) 0.001(3)
    N2 0.053(4) 0.048(4) 0.039(4) 0.009(3) 0.002(4) 0.000(4)
    C2 0.060(6) 0.070(7) 0.036(5) 0.001(6) 0.005(5) 0.013(5)
    O3 0.049(3) 0.065(3) 0.054(3) 0.018(3) -0.008(3) -0.008(3)
    C3 0.033(5) 0.062(6) 0.050(6) 0.000(4) -0.017(4) -0.012(5)
    C4 0.057(5) 0.084(6) 0.057(5) -0.029(4) 0.000(5) -0.001(6)
    C5 0.050(5) 0.073(7) 0.041(5) -0.013(6) 0.012(5) 0.006(5)
    C6 0.053(4) 0.044(4) 0.043(5) 0.005(4) -0.006(4) 0.004(4)
    C7 0.039(3) 0.051(4) 0.046(4) 0.011(3) -0.009(4) -0.007(4)
    C8 0.034(3) 0.043(3) 0.037(3) 0.001(3) -0.006(4) -0.008(4)
    C9 0.045(4) 0.046(4) 0.043(4) -0.006(4) 0.000(4) -0.017(4)
    C10 0.033(3) 0.057(4) 0.058(4) 0.003(3) 0.005(3) -0.010(4)
    C11 0.045(4) 0.073(5) 0.064(5) 0.022(4) 0.001(4) -0.020(5)
    Cl1 0.072(2) 0.072(2) 0.0405(11) 0.007(3) 0.000 0.000
    O1C 0.075(7) 0.093(7) 0.040(3) 0.021(6) -0.013(6) -0.016(5)
    O2C 0.087(6) 0.085(6) 0.098(6) -0.009(6) -0.001(6) -0.005(6)
    O3C 0.070(6) 0.095(6) 0.078(6) -0.003(6) 0.004(5) -0.006(6)
    O4C 0.100(7) 0.092(7) 0.071(6) 0.017(6) -0.027(6) 0.018(5)
    O1W 0.106(8) 0.062(7) 0.064(7) -0.012(5) 0.000 0.000
_geom_special_details
;
 All esds (except the esd in the dihedral angle between two l.s. planes)
 are estimated using the full covariance matrix.  The cell esds are taken
 into account individually in the estimation of esds in distances, angles
 and torsion angles; correlations between esds in cell parameters are only
 used when they are defined by crystal symmetry.  An approximate (isotropic)
 treatment of cell esds is used for estimating esds involving l.s. planes.
;
loop_
    _geom_bond_atom_site_label_1
    _geom_bond_atom_site_label_2
    _geom_bond_site_symmetry_2
    _geom_bond_distance
    _geom_bond_publ_flag
    Co1 O1 . 2.060(4) ?
    Co1 O1 3 2.061(4) ?
    Co1 N1 . 2.192(6) ?
    Co1 N1 3 2.192(6) ?
    Co1 N2 . 2.375(6) ?
    Co1 N2 3 2.375(6) ?
    Ca1 O1 2 2.429(4) ?
    Ca1 O1 3 2.429(4) ?
    Ca1 O1 4 2.429(4) ?
    Ca1 O1 . 2.429(4) ?
    Ca1 O2 4 2.469(4) ?
    Ca1 O2 2 2.469(4) ?
    Ca1 O2 3 2.469(4) ?
    Ca1 O2 . 2.469(4) ?
    Ca1 C9 2 3.182(7) ?
    Ca1 C9 4 3.182(7) ?
    Ca1 C9 3 3.182(7) ?
    Ca1 C9 . 3.182(7) ?
    O1 C8 . 1.309(6) ?
    N1 C5 . 1.459(9) ?
    N1 C1 . 1.486(10) ?
    N1 C4 . 1.489(9) ?
    C1 C2 . 1.492(10) ?
    C1 H1A . 0.9900 ?
    C1 H1B . 0.9900 ?
    O2 C9 . 1.245(7) ?
    N2 C3 . 1.466(9) ?
    N2 C6 . 1.472(9) ?
    N2 C2 . 1.502(9) ?
    C2 H2A . 0.9900 ?
    C2 H2B . 0.9900 ?
    O3 C11 . 1.334(8) ?
    O3 C7 . 1.376(7) ?
    C3 C5 3 1.506(9) ?
    C3 H3A . 0.9900 ?
    C3 H3B . 0.9900 ?
    C4 H4A . 0.9800 ?
    C4 H4B . 0.9800 ?
    C4 H4C . 0.9800 ?
    C5 C3 3 1.506(9) ?
    C5 H5A . 0.9900 ?
    C5 H5B . 0.9900 ?
    C6 C7 . 1.471(9) ?
    C6 H6A . 0.9900 ?
    C6 H6B . 0.9900 ?
    C7 C8 . 1.372(8) ?
    C8 C9 . 1.467(8) ?
    C9 C10 . 1.430(9) ?
    C10 C11 . 1.320(9) ?
    C10 H10 . 0.9500 ?
    C11 H11 . 0.9500 ?
    Cl1 O4C . 1.345(12) ?
    Cl1 O4C 3 1.345(12) ?
    Cl1 O1C 3 1.413(7) ?
    Cl1 O1C . 1.413(7) ?
    Cl1 O2C 3 1.463(14) ?
    Cl1 O2C . 1.463(13) ?
    Cl1 O3C . 1.488(13) ?
    Cl1 O3C 3 1.488(13) ?
    O1C O1C 3 0.83(2) ?
    O2C O4C 3 1.312(17) ?
    O2C O3C 3 1.651(16) ?
    O3C O4C 3 1.148(17) ?
    O3C O2C 3 1.651(16) ?
    O4C O3C 3 1.148(17) ?
    O4C O2C 3 1.312(17) ?
loop_
    _geom_angle_atom_site_label_1
    _geom_angle_atom_site_label_2
    _geom_angle_atom_site_label_3
    _geom_angle_site_symmetry_1
    _geom_angle_site_symmetry_3
    _geom_angle
    _geom_angle_publ_flag
    O1 Co1 O1 . 3 74.3(2) ?
    O1 Co1 N1 . . 121.2(2) ?
    O1 Co1 N1 3 . 102.9(2) ?
    O1 Co1 N1 . 3 102.9(2) ?
    O1 Co1 N1 3 3 121.2(2) ?
    N1 Co1 N1 . 3 124.5(3) ?
    O1 Co1 N2 . . 81.6(2) ?
    O1 Co1 N2 3 . 152.37(19) ?
    N1 Co1 N2 . . 78.0(3) ?
    N1 Co1 N2 3 . 77.0(3) ?
    O1 Co1 N2 . 3 152.37(19) ?
    O1 Co1 N2 3 3 81.6(2) ?
    N1 Co1 N2 . 3 77.0(3) ?
    N1 Co1 N2 3 3 78.0(3) ?
    N2 Co1 N2 . 3 124.6(3) ?
    O1 Ca1 O1 2 3 137.50(11) ?
    O1 Ca1 O1 2 4 61.67(17) ?
    O1 Ca1 O1 3 4 137.50(11) ?
    O1 Ca1 O1 2 . 137.50(11) ?
    O1 Ca1 O1 3 . 61.67(17) ?
    O1 Ca1 O1 4 . 137.50(11) ?
    O1 Ca1 O2 2 4 123.52(14) ?
    O1 Ca1 O2 3 4 73.89(15) ?
    O1 Ca1 O2 4 4 67.05(14) ?
    O1 Ca1 O2 . 4 96.61(14) ?
    O1 Ca1 O2 2 2 67.05(14) ?
    O1 Ca1 O2 3 2 96.61(14) ?
    O1 Ca1 O2 4 2 123.52(14) ?
    O1 Ca1 O2 . 2 73.89(15) ?
    O2 Ca1 O2 4 2 169.1(2) ?
    O1 Ca1 O2 2 3 73.89(15) ?
    O1 Ca1 O2 3 3 67.05(14) ?
    O1 Ca1 O2 4 3 96.61(14) ?
    O1 Ca1 O2 . 3 123.52(14) ?
    O2 Ca1 O2 4 3 90.51(2) ?
    O2 Ca1 O2 2 3 90.51(2) ?
    O1 Ca1 O2 2 . 96.61(14) ?
    O1 Ca1 O2 3 . 123.52(14) ?
    O1 Ca1 O2 4 . 73.89(15) ?
    O1 Ca1 O2 . . 67.06(14) ?
    O2 Ca1 O2 4 . 90.51(2) ?
    O2 Ca1 O2 2 . 90.51(2) ?
    O2 Ca1 O2 3 . 169.1(2) ?
    O1 Ca1 C9 2 2 47.97(15) ?
    O1 Ca1 C9 3 2 105.63(15) ?
    O1 Ca1 C9 4 2 108.44(15) ?
    O1 Ca1 C9 . 2 94.80(16) ?
    O2 Ca1 C9 4 2 166.55(15) ?
    O2 Ca1 C9 2 2 20.98(16) ?
    O2 Ca1 C9 3 2 77.22(14) ?
    O2 Ca1 C9 . 2 100.50(14) ?
    O1 Ca1 C9 2 4 108.44(15) ?
    O1 Ca1 C9 3 4 94.80(16) ?
    O1 Ca1 C9 4 4 47.97(15) ?
    O1 Ca1 C9 . 4 105.63(15) ?
    O2 Ca1 C9 4 4 20.98(16) ?
    O2 Ca1 C9 2 4 166.55(15) ?
    O2 Ca1 C9 3 4 100.50(14) ?
    O2 Ca1 C9 . 4 77.22(14) ?
    C9 Ca1 C9 2 4 156.3(2) ?
    O1 Ca1 C9 2 3 94.80(16) ?
    O1 Ca1 C9 3 3 47.97(15) ?
    O1 Ca1 C9 4 3 105.63(15) ?
    O1 Ca1 C9 . 3 108.44(15) ?
    O2 Ca1 C9 4 3 77.22(14) ?
    O2 Ca1 C9 2 3 100.50(14) ?
    O2 Ca1 C9 3 3 20.98(16) ?
    O2 Ca1 C9 . 3 166.55(15) ?
    C9 Ca1 C9 2 3 92.42(5) ?
    C9 Ca1 C9 4 3 92.42(5) ?
    O1 Ca1 C9 2 . 105.63(15) ?
    O1 Ca1 C9 3 . 108.44(15) ?
    O1 Ca1 C9 4 . 94.80(16) ?
    O1 Ca1 C9 . . 47.97(15) ?
    O2 Ca1 C9 4 . 100.50(14) ?
    O2 Ca1 C9 2 . 77.22(14) ?
    O2 Ca1 C9 3 . 166.55(15) ?
    O2 Ca1 C9 . . 20.99(16) ?
    C9 Ca1 C9 2 . 92.42(5) ?
    C9 Ca1 C9 4 . 92.42(5) ?
    C9 Ca1 C9 3 . 156.3(2) ?
    C8 O1 Co1 . . 134.6(4) ?
    C8 O1 Ca1 . . 113.4(4) ?
    Co1 O1 Ca1 . . 111.99(16) ?
    C5 N1 C1 . . 108.2(7) ?
    C5 N1 C4 . . 110.2(7) ?
    C1 N1 C4 . . 109.1(7) ?
    C5 N1 Co1 . . 111.2(5) ?
    C1 N1 Co1 . . 111.3(5) ?
    C4 N1 Co1 . . 106.9(5) ?
    N1 C1 C2 . . 110.9(7) ?
    N1 C1 H1A . . 109.5 ?
    C2 C1 H1A . . 109.5 ?
    N1 C1 H1B . . 109.5 ?
    C2 C1 H1B . . 109.5 ?
    H1A C1 H1B . . 108.0 ?
    C9 O2 Ca1 . . 113.8(4) ?
    C3 N2 C6 . . 109.3(6) ?
    C3 N2 C2 . . 111.0(6) ?
    C6 N2 C2 . . 107.8(7) ?
    C3 N2 Co1 . . 108.1(5) ?
    C6 N2 Co1 . . 117.2(4) ?
    C2 N2 Co1 . . 103.4(5) ?
    C1 C2 N2 . . 109.3(7) ?
    C1 C2 H2A . . 109.8 ?
    N2 C2 H2A . . 109.8 ?
    C1 C2 H2B . . 109.8 ?
    N2 C2 H2B . . 109.8 ?
    H2A C2 H2B . . 108.3 ?
    C11 O3 C7 . . 119.5(6) ?
    N2 C3 C5 . 3 111.0(7) ?
    N2 C3 H3A . . 109.4 ?
    C5 C3 H3A 3 . 109.4 ?
    N2 C3 H3B . . 109.4 ?
    C5 C3 H3B 3 . 109.4 ?
    H3A C3 H3B . . 108.0 ?
    N1 C4 H4A . . 109.5 ?
    N1 C4 H4B . . 109.5 ?
    H4A C4 H4B . . 109.5 ?
    N1 C4 H4C . . 109.5 ?
    H4A C4 H4C . . 109.5 ?
    H4B C4 H4C . . 109.5 ?
    N1 C5 C3 . 3 112.4(7) ?
    N1 C5 H5A . . 109.1 ?
    C3 C5 H5A 3 . 109.1 ?
    N1 C5 H5B . . 109.1 ?
    C3 C5 H5B 3 . 109.1 ?
    H5A C5 H5B . . 107.8 ?
    C7 C6 N2 . . 112.8(6) ?
    C7 C6 H6A . . 109.0 ?
    N2 C6 H6A . . 109.0 ?
    C7 C6 H6B . . 109.0 ?
    N2 C6 H6B . . 109.0 ?
    H6A C6 H6B . . 107.8 ?
    C8 C7 O3 . . 121.1(6) ?
    C8 C7 C6 . . 125.9(6) ?
    O3 C7 C6 . . 112.9(6) ?
    O1 C8 C7 . . 122.6(6) ?
    O1 C8 C9 . . 118.1(6) ?
    C7 C8 C9 . . 119.0(6) ?
    O1 C8 Ca1 . . 44.4(3) ?
    C7 C8 Ca1 . . 154.3(4) ?
    C9 C8 Ca1 . . 76.6(4) ?
    O2 C9 C10 . . 124.9(7) ?
    O2 C9 C8 . . 119.9(6) ?
    C10 C9 C8 . . 115.2(6) ?
    O2 C9 Ca1 . . 45.3(3) ?
    C10 C9 Ca1 . . 162.3(4) ?
    C8 C9 Ca1 . . 76.7(3) ?
    C11 C10 C9 . . 120.8(7) ?
    C11 C10 H10 . . 119.6 ?
    C9 C10 H10 . . 119.6 ?
    C10 C11 O3 . . 123.9(7) ?
    C10 C11 H11 . . 118.1 ?
    O3 C11 H11 . . 118.1 ?
    O4C Cl1 O4C . 3 117.9(12) ?
    O4C Cl1 O1C . 3 128.0(12) ?
    O4C Cl1 O1C 3 3 111.7(9) ?
    O4C Cl1 O1C . . 111.7(9) ?
    O4C Cl1 O1C 3 . 128.0(12) ?
    O1C Cl1 O1C 3 . 34.2(8) ?
    O4C Cl1 O2C . 3 55.5(8) ?
    O4C Cl1 O2C 3 3 105.5(7) ?
    O1C Cl1 O2C 3 3 123.9(7) ?
    O1C Cl1 O2C . 3 89.7(7) ?
    O4C Cl1 O2C . . 105.5(7) ?
    O4C Cl1 O2C 3 . 55.5(8) ?
    O1C Cl1 O2C 3 . 89.7(7) ?
    O1C Cl1 O2C . . 123.9(7) ?
    O2C Cl1 O2C 3 . 146.3(10) ?
    O4C Cl1 O3C . . 113.5(8) ?
    O4C Cl1 O3C 3 . 47.5(8) ?
    O1C Cl1 O3C 3 . 110.7(11) ?
    O1C Cl1 O3C . . 99.1(10) ?
    O2C Cl1 O3C 3 . 68.0(7) ?
    O2C Cl1 O3C . . 102.7(7) ?
    O4C Cl1 O3C . 3 47.5(8) ?
    O4C Cl1 O3C 3 3 113.5(8) ?
    O1C Cl1 O3C 3 3 99.1(10) ?
    O1C Cl1 O3C . 3 110.7(11) ?
    O2C Cl1 O3C 3 3 102.7(7) ?
    O2C Cl1 O3C . 3 68.0(7) ?
    O3C Cl1 O3C . 3 148.9(11) ?
    O1C O1C Cl1 3 . 72.9(4) ?
    O4C O2C Cl1 3 . 57.7(8) ?
    O4C O2C O3C 3 3 105.8(11) ?
    Cl1 O2C O3C . 3 56.7(7) ?
    O4C O3C Cl1 3 . 59.7(9) ?
    O4C O3C O2C 3 3 104.7(12) ?
    Cl1 O3C O2C . 3 55.3(7) ?
    O3C O4C O2C 3 3 139.0(15) ?
    O3C O4C Cl1 3 . 72.8(10) ?
    O2C O4C Cl1 3 . 66.8(10) ?
loop_
    _geom_hbond_atom_site_label_D
    _geom_hbond_atom_site_label_H
    _geom_hbond_atom_site_label_A
    _geom_hbond_site_symmetry_D
    _geom_hbond_site_symmetry_H
    _geom_hbond_distance_DH
    _geom_hbond_distance_HA
    _geom_hbond_distance_DA
    _geom_hbond_angle_DHA
    _geom_hbond_publ_flag
    C1 H1A O3C 7_555 7_555 0.99 2.64 3.56(2) 156.1 n
    C2 H2A O4C 4 4 0.99 2.68 3.55(2) 146.8 n
    C4 H4C O1C 7_555 7_555 0.98 2.50 3.47(2) 167.2 n
    C5 H5A O2C 5_445 5_445 0.99 2.59 3.48(2) 148.4 n
    C5 H5B O4C 4 4 0.99 2.35 3.29(2) 157.4 n
    C6 H6A O1W . . 0.99 2.35 3.23(9) 148.6 n
    C6 H6B O1C 7_455 7_455 0.99 2.44 3.37(2) 157.7 n
    C6 H6B O1C 5_545 5_545 0.99 2.55 3.51(2) 164.0 n
_shelx_hkl_file
;
   0   0  -6 42397.7 279.449   1
   0   0  -8 140.725 119.972   1
   0   0 -10 11087.4 227.262   1
   0   0 -12 2295.70 182.935   1
   0   0 -14 15795.4 291.724   1
   0   0 -16 9247.63 268.394   1
   0   0 -18 33260.5 454.665   1
   0   0 -20 874.955 214.388   1
   0   0 -22 7918.69 312.645   1
   0   0 -24 524.662 241.293   1
   0   0 -26 2254.08 273.110   1
   0   0 -28 1022.80 273.378   1
   0   0 -30 3435.44 304.184   1
   0   0 -32 655.232 261.338   1
   0   0 -34 6824.91 381.199   1
   0   0 -36 440.826 274.106   1
   0   0 -38 138.277 281.949   1
   0   0 -40 445.464 303.707   1
   0   0 -42-21.3227 312.365   1
  -1   0  -5 22180.4 209.119   0
   0   1  -5 22264.1 143.468   1
   0  -1  -5 22267.7 183.868   2
   1   0  -5 22138.9 212.258   1
   0   1   5 22587.9 180.413   2
  -1   0   5 21956.0 215.895   1
  -1   0   7 84356.6 1818.31   1
   0  -1  -7 85608.4 1881.60   1
   0   1  -7 83693.4 1368.73   1
   1   0  -7 82619.9 1962.50   2
   0   1  -7 86911.9 1926.92   0
   1   0  -7 84272.5 1791.74   1
   0  -1  -7 87003.2 1655.31   2
   0   1   7 86207.9 1653.72   2
   0   1  -9 584.041 118.748   1
   0  -1  -9 560.433 165.226   1
   0  -1  -9 476.641 135.274   2
   1   0  -9 288.611 147.372   1
   0   1 -11 8410.54 188.718   1
   0  -1 -11 8425.55 241.030   1
   1   0 -11 8508.77 224.944   1
   0  -1 -13 3898.66 212.764   1
   0   1 -13 4141.85 169.338   1
   1   0 -13 4316.94 192.555   1
   0   1 -15 4426.53 187.596   1
   0  -1 -15 4779.64 227.550   1
   1   0 -15 4373.98 214.400   1
   0  -1 -17 38390.0 503.485   1
   0   1 -17 37973.7 433.404   1
   1   0 -17 37540.5 464.385   1
   1   0 -19 3107.97 221.361   1
   0   1 -19 2750.58 206.808   1
   0  -1 -19 2692.66 233.677   1
  -1   0 -19 2829.10 231.806   1
   0   1 -21 218.007 188.246   1
  -1   0 -21 14.5767 200.278   1
   0  -1 -21 335.066 239.915   1
   1   0 -21 381.832 209.489   1
   0  -1 -23 7149.81 327.361   1
   1   0 -23 6302.96 287.531   1
   0   1 -23 6209.11 280.960   1
  -1   0 -23 6753.21 316.554   1
   1   0 -25 308.816 212.805   1
   0  -1 -25 169.136 260.632   1
   0   1 -25 149.374 213.768   1
  -1   0 -25 77.5197 227.310   1
   0  -1 -27 9610.53 394.235   1
  -1   0 -27 8941.13 368.628   1
   0   1 -27 8663.22 344.931   1
   1   0 -27 9248.79 363.042   1
   0  -1 -29 87.0681 272.116   1
   0   1 -29 256.225 226.180   1
   1   0 -29 278.433 243.858   1
  -1   0 -29 216.975 261.120   1
  -1   0 -31 206.412 275.952   1
   0   1 -31 306.169 234.170   1
   0  -1 -31 441.841 288.235   1
   1   0 -31 396.848 251.292   1
  -1   0 -33 2400.54 321.595   1
   1   0 -33 2575.34 293.810   1
   0  -1 -33 2323.54 308.729   1
   0   1 -33 2193.54 276.551   1
   1   0 -35 2853.66 316.101   1
   0   1 -35 2860.52 304.587   1
   0  -1 -35 3353.15 350.438   1
  -1   0 -35 2777.53 345.453   1
   1   0 -37 48.7945 277.417   1
   0  -1 -37 48.0767 282.053   1
   0   1 -37 188.915 261.237   1
  -1   0 -37 127.837 300.696   1
  -1   0 -39 1104.72 329.386   1
   0   1 -39 1322.45 305.441   1
   0  -1 -39 1332.15 324.406   1
   1   0 -39 699.739 307.043   1
  -1   0 -41 359.973 326.516   1
   0  -1 -41 305.148 321.341   1
   1   0 -41 83.1384 299.322   1
   0  -1 -43 341.541 329.671   1
   1   0 -43 122.093 316.408   1
   1  -1   4 18125.1 201.510   0
  -1   1   6 10077.3 219.481   1
  -1  -1   6 9938.06 153.085   1
   1  -1  -6 10019.0 202.684   1
   1  -1   6 9280.16 176.213   0
  -1   1   6 9600.19 180.713   2
  -1   1  -6 9612.41 186.089   0
  -1  -1   8 991.930 117.571   1
   1  -1  -8 857.377 150.585   1
  -1   1   8 700.058 141.772   2
   1   1  -8 693.377 106.719   1
   1  -1 -10 12327.9 260.359   1
  -1   1  10 11206.3 243.521   2
   1   1 -10 11215.1 210.225   1
  -1  -1  10 10140.3 224.090   1
   1   1 -12 10607.6 224.683   1
   1  -1 -12 9719.46 259.773   1
   1   1 -14 3031.95 174.491   1
   1  -1 -14 2977.52 199.109   1
   1   1 -16 4387.50 202.140   1
   1  -1 -16 4004.96 214.847   1
   1   1 -18 16176.8 322.020   1
  -1   1 -18 14711.8 308.834   1
   1  -1 -18 15283.1 362.215   1
  -1  -1 -18 15429.7 354.557   1
   1  -1 -20 810.560 223.616   1
  -1  -1 -20 604.145 228.430   1
   1   1 -20 766.660 186.751   1
  -1   1 -20 369.409 186.977   1
   1  -1 -22 4495.54 295.556   1
  -1  -1 -22 4446.95 294.308   1
   1   1 -22 4339.62 243.358   1
  -1   1 -22 4295.47 252.142   1
  -1   1 -24 2068.05 241.167   1
  -1  -1 -24 1966.72 253.281   1
   1   1 -24 2141.99 228.122   1
   1  -1 -24 1691.24 241.605   1
  -1   1 -26 4206.07 286.809   1
   1  -1 -26 4076.66 293.686   1
  -1  -1 -26 4387.48 308.789   1
   1   1 -26 4030.86 270.470   1
  -1   1 -28 2119.22 269.791   1
   1  -1 -28 2045.37 272.894   1
  -1  -1 -28 2096.91 292.420   1
   1   1 -28 1736.22 254.685   1
  -1  -1 -30 1286.08 292.447   1
  -1   1 -30 1436.56 269.715   1
   1   1 -30 1722.31 257.107   1
   1  -1 -30 1639.49 264.648   1
  -1  -1 -32 817.634 295.233   1
   1   1 -32 569.076 247.210   1
   1  -1 -32 939.898 266.588   1
  -1   1 -32 591.406 264.258   1
  -1  -1 -34 4018.92 360.434   1
  -1   1 -34 3607.35 316.713   1
   1  -1 -34 3590.30 347.644   1
   1   1 -34 3642.10 318.901   1
   1   1 -36 664.906 274.183   1
  -1   1 -36 574.231 283.019   1
   1  -1 -36 638.345 311.296   1
  -1  -1 -36 523.638 301.432   1
   1  -1 -38 242.982 290.466   1
  -1   1 -38 171.582 278.595   1
  -1  -1 -38-114.260 303.120   1
   1   1 -38-59.5036 264.348   1
   1  -1 -40 195.383 314.123   1
  -1  -1 -40 242.721 309.755   1
  -1  -1 -42 362.204 324.696   1
   1  -1 -42 37.5902 336.851   1
  -1  -2   1 17358.6 164.223   0
   1   2  -1 17616.3 167.491   0
   2  -1   1 17436.0 211.973   0
  -2   1  -3 74460.7 442.587   0
   1   2  -3 73437.2 1413.61   0
  -1  -2   3 73922.7 1390.54   0
   2  -1   3 78320.4 1723.52   0
   2  -1   5 39739.3 336.755   0
   1   2  -5 39516.5 309.564   0
  -2   1   7 14341.1 267.880   2
   2  -1  -7 13195.7 263.155   1
   2  -1   7 15370.5 239.094   0
  -1  -2  -9 10926.3 159.786   2
  -1  -2   9 11827.6 180.176   1
  -2   1   9 10709.7 241.252   2
   2  -1   9 11036.3 220.306   0
   2  -1  -9 11381.6 245.175   1
  -1  -2  11 5927.92 157.514   1
   2  -1 -11 6188.26 222.635   1
  -2   1  11 5323.79 204.872   2
  -1  -2 -11 5385.36 146.063   2
  -2   1  13 4313.97 219.209   2
   1   2 -13 4300.32 154.762   1
   2  -1 -13 3473.83 219.485   1
  -2   1  15 3116.23 219.429   2
   2  -1 -15 2845.12 196.308   1
   1   2 -15 3142.67 153.405   1
   1   2 -17 7648.08 223.802   1
   2  -1 -17 7603.98 268.688   1
  -1  -2 -17 7322.06 299.443   1
   1   2 -19 1126.42 170.309   1
   2  -1 -19 1046.31 228.627   1
  -1  -2 -19 874.308 238.660   1
  -1  -2 -21 1979.07 259.315   1
   2  -1 -21 2297.82 235.148   1
   1   2 -21 1946.79 202.231   1
   2  -1 -23 2461.28 249.224   1
  -1  -2 -23 2284.18 259.654   1
   1   2 -23 1834.52 205.304   1
  -1  -2 -25 1628.65 265.040   1
   1   2 -25 1680.87 218.870   1
   2  -1 -25 2015.15 275.787   1
  -2   1 -25 2105.61 254.920   1
   2  -1 -27 4210.26 329.451   1
  -1  -2 -27 3501.46 304.301   1
  -2   1 -27 3597.61 288.293   1
   1   2 -27 3050.51 257.215   1
  -1  -2 -29 1790.61 291.541   1
   1   2 -29 1775.75 229.493   1
  -2   1 -29 1779.12 264.429   1
   2  -1 -29 1562.35 269.935   1
  -2   1 -31 211.952 253.225   1
  -1  -2 -31 219.012 279.609   1
   1   2 -31 285.519 216.177   1
   2  -1 -31 377.770 266.658   1
  -2   1 -33-50.7921 264.185   1
   2  -1 -33 39.3445 291.312   1
  -1  -2 -33-21.9676 300.997   1
  -2   1 -35 1689.67 305.384   1
  -1  -2 -35 1421.93 345.544   1
   2  -1 -35 1524.03 323.234   1
  -1  -2 -37 610.975 341.260   1
   2  -1 -37 367.490 304.648   1
  -2   1 -37 654.959 297.333   1
  -1  -2 -39 1245.32 353.358   1
   2  -1 -39 1160.60 333.700   1
  -1  -2 -41 46.4006 329.759   1
   2  -1 -41 18.9171 326.392   1
   0  -2   0 4738.49 102.608   1
   2   0   2 3159.02 88.8585   0
  -2   0  -2 3407.93 90.6361   0
   0  -2   2 3205.74 115.202   0
   0   2  -2 3087.83 113.621   0
   0  -2  -2 3098.44 120.175   1
   0  -2   4 17698.1 219.631   0
   0   2  -4 18370.2 229.684   0
  -2   0  -4 17713.1 192.767   0
   0  -2  -4 18359.0 243.784   1
  -2   0   4 18713.5 247.135   2
   2   0   4 18376.5 186.614   0
   2   0   6 4929.79 136.175   0
   0  -2   6 4439.57 150.594   0
  -2   0  -6 4570.88 136.962   0
  -2   0   6 4167.10 184.576   2
   0  -2  -6 4781.69 193.134   1
   0  -2   8 1788.56 138.782   0
   0   2  -8 1768.83 74.5884   1
  -2   0   8 1707.59 170.061   2
   0   2   8 2328.73 121.589   2
   0  -2  -8 1548.65 189.074   1
   0  -2 -10 15723.8 305.255   1
   0   2  10 16408.1 239.744   2
   2   0 -10 15895.1 281.707   1
   0   2 -10 15243.2 178.552   1
  -2   0  10 15436.5 297.015   2
   0   2 -12 8607.84 166.347   1
   0  -2 -12 8371.90 247.930   1
   2   0 -12 7672.84 225.883   1
   0   2 -14 2324.50 131.464   1
   2   0 -14 1972.33 187.515   1
   0  -2 -14 2460.05 212.599   1
   2   0 -16 4079.10 231.729   1
   0  -2 -16 4003.51 256.848   1
   0   2 -16 4101.17 170.996   1
   0  -2 -18 16420.3 375.287   1
   2   0 -18 17233.7 366.003   1
   0   2 -18 16992.6 295.522   1
   2   0 -20 623.609 216.660   1
   0  -2 -20 668.499 253.702   1
   0   2 -20 939.829 174.696   1
   0   2 -22 7060.20 262.275   1
   0  -2 -22 6496.70 339.807   1
   2   0 -22 6552.17 293.250   1
   0   2 -24 1933.00 213.155   1
   2   0 -24 1658.13 242.532   1
   0  -2 -24 1531.43 284.889   1
  -2   0 -26 2928.79 289.819   1
   0   2 -26 3190.55 236.224   1
   0  -2 -26 2993.40 328.516   1
   2   0 -26 3299.58 273.172   1
  -2   0 -28 4091.26 317.774   1
   2   0 -28 3587.28 301.691   1
   0   2 -28 3454.69 248.104   1
   0  -2 -28 3231.30 321.256   1
   0  -2 -30 715.560 307.326   1
  -2   0 -30 477.773 259.557   1
   2   0 -30 461.021 239.059   1
   0   2 -30 706.653 219.790   1
   2   0 -32 299.693 250.860   1
   0   2 -32 411.494 219.056   1
  -2   0 -32 452.058 276.190   1
   0  -2 -32 380.311 284.302   1
   2   0 -34 649.703 273.243   1
  -2   0 -34 994.104 296.755   1
   0  -2 -34 878.594 321.823   1
   0   2 -34 1208.99 260.207   1
   0  -2 -36 718.656 314.596   1
  -2   0 -36 203.203 300.115   1
   2   0 -36 192.017 260.407   1
   0  -2 -38 26.3941 297.125   1
   2   0 -38 305.691 276.350   1
  -2   0 -38 70.6974 311.885   1
   2   0 -40 194.720 290.824   1
  -2   0 -40 328.287 334.297   1
   0  -2 -40 477.864 347.131   1
  -2   0 -42 204.050 335.433   1
   0  -2 -42 384.150 327.939   1
   2   0 -42 293.557 318.151   1
   1  -2  -1 4574.99 129.354   1
  -2  -1   1 4499.55 124.079   2
   1  -2   1 3833.85 134.375   0
  -2  -1  -1 3782.97 97.1659   2
  -1   2  -1 4318.83 103.956   1
   2   1  -1 3903.98 121.082   2
  -1   2   1 3850.79 127.239   1
  -1   2   3 17335.4 244.694   1
   1  -2   3 18116.6 245.494   0
   2   1  -3 17098.4 228.441   2
  -2  -1   3 17171.4 236.833   2
  -2  -1  -3 17749.9 128.986   0
   1  -2  -3 16590.0 225.348   1
   1  -2  -5 91555.0 1999.00   1
   1  -2   5 97803.1 2136.45   0
   1  -2   7 2546.13 146.833   0
   1  -2  -7 2268.75 179.412   1
  -1   2   9 40991.5 383.981   2
   1  -2  -9 41162.1 420.357   1
   1  -2   9 40033.2 399.823   0
   1  -2  11 1582.84 142.332   0
  -1   2  11 1354.27 148.164   2
   1  -2 -11 1266.12 161.798   1
   2   1 -13 26618.9 347.495   1
  -1   2  13 26393.5 366.823   2
   1  -2 -13 26784.2 411.250   1
   2   1 -15 2510.27 177.351   1
  -1   2  15 2078.88 190.121   2
   1  -2 -15 2357.41 228.925   1
  -1   2 -15 2399.92 148.166   1
   2   1 -17 16309.0 332.085   1
   1  -2 -17 16101.5 384.598   1
  -1   2 -17 16595.6 281.845   1
  -1   2 -19 150.411 149.217   1
   1  -2 -19 130.743 195.822   1
   2   1 -19 47.3202 178.792   1
   1  -2 -21 1267.35 275.962   1
  -1   2 -21 1128.44 178.781   1
   2   1 -21 807.381 201.544   1
  -1   2 -23 682.311 199.972   1
   2   1 -23 831.620 215.984   1
   1  -2 -23 651.646 271.024   1
   1  -2 -25 2438.86 293.050   1
  -1   2 -25 2054.38 225.182   1
  -2  -1 -25 2127.87 267.996   1
   2   1 -25 1991.66 245.163   1
   2   1 -27 10118.3 355.513   1
  -2  -1 -27 10662.8 409.620   1
   1  -2 -27 12255.3 424.941   1
  -1   2 -27 10773.1 343.602   1
   2   1 -29 886.211 238.988   1
  -2  -1 -29 980.675 277.150   1
  -1   2 -29 747.885 233.833   1
   1  -2 -29 1012.69 275.561   1
  -2  -1 -31 287.385 287.840   1
   1  -2 -31 745.150 281.589   1
  -1   2 -31 274.009 233.793   1
   2   1 -31 317.710 231.893   1
  -2  -1 -33 912.985 288.600   1
   2   1 -33 482.040 255.985   1
  -1   2 -33 620.322 255.185   1
   1  -2 -33 773.709 301.356   1
   2   1 -35 1515.94 280.522   1
   1  -2 -35 1231.09 325.798   1
  -2  -1 -35 1649.64 328.349   1
  -2  -1 -37 422.944 327.008   1
   1  -2 -37-35.7322 274.926   1
   2   1 -39 547.720 290.986   1
   1  -2 -39 744.551 331.009   1
  -2  -1 -39 252.312 340.575   1
   1  -2 -41 230.727 352.417   1
  -2  -1 -41 21.7345 336.290   1
  -2  -1 -43 397.808 350.995   1
   2   2   0 23103.6 210.691   2
   2  -2   2 2738.51 143.937   0
   2   2  -2 2671.61 71.7878   0
   2   2   2 2715.36 70.0613   2
   2   2  -4 51486.7 1176.25   0
   2  -2  -4 53609.1 426.290   1
   2  -2   4 53573.3 437.290   0
   2  -2   6 28048.0 336.771   0
   2  -2  -6 27708.2 350.839   1
   2  -2  -8 21455.0 329.726   1
   2  -2   8 19452.8 295.775   0
   2  -2  10 16157.9 289.895   0
   2  -2 -10 17731.4 329.045   1
  -2  -2 -10 16508.2 172.959   2
  -2   2  10 16879.0 300.650   2
  -2  -2 -12 21768.2 249.224   2
   2  -2 -12 20944.1 368.094   1
  -2   2  12 20693.8 347.707   2
   2  -2  12 20893.5 337.134   0
  -2  -2 -14 141.147 125.446   2
  -2   2  14 226.252 161.184   2
   2  -2 -14 189.014 178.089   1
  -2   2  16 1446.80 199.104   2
   2  -2 -16 1612.49 204.653   1
  -2   2  18 5333.87 279.160   2
   2  -2 -18 5495.46 289.199   1
   2  -2 -20 667.062 207.165   1
   2   2 -20 759.381 185.709   1
   2   2 -22 10794.5 321.907   1
   2  -2 -22 11234.6 367.680   1
  -2   2 -24 1725.36 231.192   1
   2   2 -24 1835.87 231.228   1
  -2  -2 -24 2157.42 305.120   1
   2  -2 -24 2015.28 283.046   1
   2  -2 -26 3496.08 325.069   1
   2   2 -26 2973.02 256.401   1
  -2  -2 -26 3404.74 321.017   1
  -2   2 -26 3113.19 254.502   1
  -2   2 -28 357.447 218.826   1
   2   2 -28 81.6117 210.061   1
  -2  -2 -28 296.390 265.156   1
   2  -2 -28 319.582 248.309   1
  -2   2 -30 173.513 229.661   1
   2   2 -30-40.2759 219.619   1
  -2  -2 -30-52.0820 294.994   1
   2  -2 -30 193.856 270.791   1
   2   2 -32 6.05710 225.225   1
  -2  -2 -32 112.640 303.235   1
   2  -2 -32 255.837 294.873   1
  -2   2 -32 337.628 248.852   1
   2   2 -34 3982.87 319.659   1
  -2  -2 -34 4424.87 373.859   1
   2  -2 -34 4354.32 382.693   1
  -2  -2 -36 1467.29 318.235   1
   2  -2 -36 842.136 332.789   1
  -2  -2 -38 361.019 316.578   1
   2  -2 -38 199.615 320.976   1
  -2  -2 -40 396.497 352.749   1
   2  -2 -40 399.022 345.209   1
   3  -2   1 30681.2 350.857   0
  -2  -3  -1 30613.5 223.750   0
  -2  -3   1 30407.9 231.840   0
   2   3  -3 8269.89 145.127   0
  -2  -3   3 8760.85 148.353   0
   3  -2   3 8836.43 214.251   0
   2   3  -5 18767.5 230.915   0
   3  -2   5 19182.8 302.480   0
   3  -2   7 1940.87 147.815   0
  -3   2   9 4473.85 230.446   2
   3  -2   9 4537.53 185.800   0
  -3   2  11 494.031 188.373   2
   3  -2  11 354.123 135.657   0
   3  -2 -11 721.018 176.619   1
  -3   2  13 131.146 171.172   2
   3  -2  13 215.266 133.904   0
   3  -2 -13 44.2778 184.158   1
  -3   2  15 285.543 189.553   2
   3  -2 -15 140.708 176.764   1
   3  -2 -17 9660.65 342.338   1
  -3   2  17 10119.4 347.396   2
   3  -2 -19 3636.26 288.803   1
  -3   2  19 3372.12 293.808   2
   3  -2 -21 891.797 231.613   1
  -2  -3 -23 841.117 295.937   1
   3  -2 -23 973.757 270.413   1
   3  -2 -25 1957.00 289.500   1
  -2  -3 -25 1996.34 319.142   1
   3  -2 -27 4200.17 332.226   1
  -2  -3 -27 3990.07 335.852   1
  -3   2 -29 895.205 249.290   1
   3  -2 -29 873.950 295.164   1
  -2  -3 -29 1039.07 278.230   1
  -2  -3 -31 424.566 269.122   1
  -3   2 -31 189.361 250.097   1
   3  -2 -31 128.906 248.421   1
   3  -2 -33 146.705 300.790   1
  -3   2 -33 80.8295 265.822   1
  -2  -3 -33 19.3818 285.727   1
   3  -2 -35 2186.48 314.834   1
  -2  -3 -35 2809.29 363.968   1
  -2  -3 -37 828.524 345.116   1
   3  -2 -37 729.528 313.133   1
   3  -2 -39 581.788 346.998   1
  -2  -3 -39 786.384 356.996   1
  -1  -3   0 36614.5 296.526   0
   3  -1   2 2181.80 123.653   0
  -1  -3   2 2038.04 116.430   0
   1   3  -2 2040.33 116.179   0
  -1  -3   4 1067.63 102.580   0
   3  -1   4 843.707 115.117   0
  -1  -3   6 14737.8 231.804   0
   3  -1   6 14206.1 238.933   0
   3  -1   8 30421.1 345.304   0
  -3   1   8 29419.6 385.257   2
   1   3   8 29224.4 230.781   2
  -1  -3   8 30376.0 225.214   1
   1   3  10 20198.2 222.644   2
  -3   1  10 19531.1 338.277   2
  -1  -3  10 19826.2 202.042   1
   3  -1  10 19683.3 302.603   0
  -3   1  12 2446.75 201.187   2
  -1  -3  12 2349.29 110.553   1
   3  -1 -12 2571.74 210.874   1
  -3   1  14 2340.85 218.096   2
   3  -1 -14 2139.42 199.755   1
  -1  -3  14 2004.35 123.091   1
  -1  -3 -16 2357.39 236.280   1
  -3   1  16 2145.06 222.716   2
   3  -1 -16 2037.73 220.955   1
   3  -1 -18 28032.7 486.777   1
  -1  -3 -18 29060.2 503.508   1
   1   3 -18 28602.7 351.939   1
   3  -1 -20 2613.36 267.459   1
   1   3 -20 2602.38 184.405   1
  -1  -3 -20 2760.14 270.615   1
   3  -1 -22 11244.3 363.516   1
  -1  -3 -22 11495.8 405.026   1
   1   3 -22 11059.1 287.764   1
   3  -1 -24 6813.74 346.734   1
  -1  -3 -24 6665.51 378.721   1
   1   3 -24 6566.00 261.766   1
   3  -1 -26 1316.56 280.463   1
  -1  -3 -26 946.541 304.096   1
   1   3 -26 1305.58 212.363   1
  -1  -3 -28 490.554 280.738   1
   1   3 -28-87.9338 203.407   1
   3  -1 -28 396.237 265.093   1
  -1  -3 -30 425.006 268.174   1
   3  -1 -30 32.9361 261.947   1
  -3   1 -30 440.919 260.750   1
   3  -1 -32 161.234 245.546   1
  -3   1 -32 187.333 272.522   1
  -1  -3 -32 267.361 293.528   1
   3  -1 -34 475.314 302.088   1
  -1  -3 -34 766.511 336.058   1
  -3   1 -34 824.889 295.048   1
  -1  -3 -36 1161.43 354.942   1
  -3   1 -36 1650.69 327.012   1
   3  -1 -38-13.6032 288.673   1
  -1  -3 -40 659.415 349.851   1
   3  -1 -40 204.414 314.442   1
   0  -3   1 3200.67 108.544   1
   3   0   1 3592.49 113.257   0
   0  -3   1 3486.54 144.054   0
   0  -3  -1 3456.13 140.147   1
   0  -3   3 7025.74 94.8522   1
   3   0   3 6913.89 143.279   0
   0  -3  -3 6707.67 182.488   1
  -3   0   3 7303.91 208.073   2
   0  -3   3 6900.29 180.150   0
   0  -3   5 13493.4 235.389   0
   3   0   5 13304.8 193.019   0
  -3   0  -5 13705.2 210.968   0
   0  -3  -5 13397.2 252.204   1
  -3   0   5 13098.9 260.269   2
   0  -3   7 1417.32 131.856   0
  -3   0   7 1055.41 154.320   2
   0  -3  -7 1260.26 161.118   1
   3   0   7 1493.23 105.235   0
  -3   0   9 30010.7 401.483   2
   0  -3  -9 29787.8 396.456   1
   0   3   9 29907.3 301.966   2
   0  -3   9 30463.2 370.853   0
   0  -3  11 15577.5 293.446   0
   0   3  11 16616.6 252.877   2
  -3   0  11 16181.0 335.838   2
   0  -3 -11 16045.6 337.087   1
   0   3  13 5736.95 195.156   2
  -3   0  13 6529.42 268.217   2
   0  -3 -13 6263.62 272.004   1
   0   3 -13 6128.30 123.961   1
   0   3 -15 1778.14 115.351   1
   0   3  15 1858.97 165.697   2
   0  -3 -15 1702.88 232.666   1
   3   0 -17 24609.7 435.837   1
   0   3 -17 24647.4 299.462   1
   0  -3 -17 24976.4 466.109   1
   0   3 -19 592.531 141.911   1
   0  -3 -19 542.280 217.027   1
   3   0 -19 609.513 199.559   1
   0  -3 -21 1522.66 284.578   1
   0   3 -21 1511.76 168.693   1
   3   0 -21 1335.04 228.298   1
   0  -3 -23 1772.22 309.613   1
   0   3 -23 1395.70 187.505   1
   3   0 -23 1279.79 240.624   1
   0  -3 -25 4831.74 320.966   1
   3   0 -25 4530.55 312.242   1
   0   3 -25 5074.67 240.492   1
   0  -3 -27 4682.85 368.538   1
   0   3 -27 5050.36 254.441   1
   3   0 -27 4215.43 313.506   1
   0   3 -29 804.747 204.619   1
   3   0 -29 257.981 250.991   1
   0  -3 -29 585.829 297.795   1
   0  -3 -31-78.7805 278.968   1
   3   0 -31 163.847 260.063   1
  -3   0 -33-112.516 288.265   1
   0  -3 -33 111.046 313.864   1
   0  -3 -35 1434.11 315.120   1
  -3   0 -35 1559.06 332.158   1
   3   0 -35 817.386 287.682   1
  -3   0 -37 872.321 324.346   1
   0  -3 -37 997.961 347.713   1
   3   0 -37 1060.65 290.947   1
   0  -3 -39 295.248 308.265   1
  -3   0 -39 217.977 348.038   1
   3   0 -39 56.8924 290.366   1
  -3   0 -41 522.810 354.305   1
   3   0 -41-19.6090 318.096   1
   3   0 -43-66.6787 318.492   1
   3   1   0 18489.7 141.848   0
   1  -3   0 18895.1 216.355   1
  -3  -1   0 19548.0 237.305   2
  -1   3   0 19042.1 241.944   1
  -3  -1   2 1566.90 144.253   2
   1  -3   2 1934.02 139.161   0
  -1   3  -2 1681.78 109.192   1
   1  -3  -2 1734.54 130.365   1
   3   1   2 1952.38 61.0968   0
   1  -3   4 4023.31 166.230   0
  -3  -1   4 4879.31 187.642   2
  -1   3  -4 4728.74 97.3825   1
  -3  -1  -4 4300.91 101.471   0
   1  -3  -4 4870.67 173.616   1
  -1   3  -6 2209.64 56.2788   1
  -3  -1   6 2288.30 179.976   2
  -3  -1  -6 2498.05 101.976   0
   1  -3   6 2694.19 153.065   0
   1  -3  -6 2469.86 168.490   1
  -3  -1  -8 13933.1 214.370   0
   1  -3  -8 13465.8 282.006   1
   1  -3   8 13970.1 269.296   0
   1  -3 -10 50452.9 517.708   1
   1  -3  10 50491.0 501.348   0
  -1   3  10 51168.3 461.175   2
   1  -3  12 4782.20 204.076   0
   1  -3 -12 4342.82 217.025   1
  -1   3  12 4534.65 195.064   2
   1  -3 -14 10529.1 306.443   1
  -1   3  14 10109.0 263.362   2
  -1   3 -14 10428.1 174.439   1
   1  -3 -16 3283.31 230.182   1
  -1   3  16 2920.08 213.388   2
  -1   3 -16 2841.55 134.469   1
  -1   3 -18 2578.36 154.252   1
   1  -3 -18 2423.12 279.406   1
  -1   3  18 2455.39 233.417   2
   1  -3 -20 338.243 245.906   1
  -1   3 -20 157.706 141.743   1
   1  -3 -22 3494.13 335.944   1
  -1   3 -22 3709.90 205.446   1
  -1   3 -24 3250.08 217.443   1
   3   1 -24 3229.91 267.208   1
   1  -3 -24 3346.49 322.568   1
   1  -3 -26 2167.61 285.871   1
  -1   3 -26 2443.71 221.985   1
   3   1 -26 1980.13 263.188   1
  -1   3 -28 1050.90 215.022   1
   1  -3 -28 1233.67 268.199   1
   3   1 -28 966.798 243.306   1
   1  -3 -30 1408.89 286.397   1
  -3  -1 -30 1163.66 310.119   1
   3   1 -30 1056.48 249.691   1
   3   1 -32 541.108 257.115   1
   1  -3 -32 765.206 297.461   1
  -3  -1 -32 1041.77 306.005   1
   1  -3 -34 1994.71 347.019   1
   3   1 -34 1737.47 290.644   1
  -3  -1 -34 2202.26 364.970   1
   1  -3 -36 378.801 322.154   1
  -3  -1 -36 348.079 311.199   1
   3   1 -36 23.4571 266.340   1
  -3  -1 -38 36.7558 351.291   1
   3   1 -38-123.907 278.791   1
   1  -3 -38 38.4481 310.597   1
   1  -3 -40 128.443 320.200   1
  -3  -1 -40 242.470 342.763   1
  -3  -1 -42 439.997 383.174   1
   3   2  -1 16903.5 228.212   2
   2  -3   1 17654.6 282.801   0
  -2   3  -3 2485.37 113.460   1
   2  -3   3 2763.16 159.302   0
  -3  -2  -3 2647.05 90.5863   2
   2  -3  -3 2858.63 159.456   1
  -3  -2  -5 6123.75 84.8577   2
  -3  -2  -5 6255.51 99.9794   0
   2  -3  -5 5812.94 197.349   1
   2  -3   5 6122.14 198.142   0
   2  -3  -7 19569.7 319.170   1
   2  -3   7 19748.1 325.390   0
   2  -3   9 11323.3 269.116   0
   2  -3  -9 12138.5 291.761   1
   2  -3  11 4716.36 201.818   0
   2  -3 -11 4620.10 232.749   1
  -2   3  11 4797.57 219.955   2
   2  -3  13 4721.32 217.430   0
  -2   3  13 4542.62 220.843   2
   2  -3 -13 4274.93 234.624   1
  -2   3  15 1025.78 193.528   2
   2  -3  15 992.513 171.826   0
   2  -3 -15 1204.63 203.546   1
  -2   3  17 9669.61 311.597   2
   2  -3 -17 9903.83 337.718   1
   2  -3 -19 1566.92 224.718   1
  -2   3  19 1432.55 237.124   2
  -2   3 -21 438.138 168.207   1
  -2   3  21 154.887 231.407   2
   2  -3 -21 464.969 219.932   1
   2  -3 -23 1103.73 248.561   1
  -2   3 -23 949.147 188.631   1
  -2   3 -25 524.919 191.745   1
   2  -3 -25 819.686 289.712   1
   2  -3 -27 8690.84 388.035   1
  -2   3 -27 8576.61 314.577   1
   2  -3 -29 1114.51 317.005   1
  -3  -2 -29 1396.02 339.367   1
   2  -3 -31 1050.22 307.463   1
  -3  -2 -31 767.696 304.514   1
   2  -3 -33 435.316 281.558   1
  -3  -2 -33 303.986 331.388   1
   2  -3 -35 1263.91 311.914   1
  -3  -2 -35 1476.90 352.864   1
   2  -3 -37 206.439 303.279   1
  -3  -2 -37 340.672 330.283   1
   2  -3 -39 222.342 308.074   1
  -3  -2 -39 658.139 401.037   1
   3   3   0 17459.1 221.977   2
   3  -3   0 17890.7 307.575   0
   3   3   2 936.116 76.3255   2
   3  -3   2 897.493 137.388   0
   3   3  -2 1045.10 54.4857   0
   3   3  -4 9478.77 144.074   0
   3  -3   4 9197.92 242.502   0
   3   3  -6 6417.80 146.400   0
   3  -3   6 6407.42 220.936   0
   3  -3   8 17603.7 330.629   0
   3  -3  -8 17608.0 332.755   1
   3  -3  10 3996.48 204.516   0
   3  -3 -10 4308.98 223.084   1
   3  -3  12 899.908 161.276   0
  -3   3  12 768.389 197.608   2
   3  -3 -12 301.442 200.645   1
  -3   3  14 2086.29 240.271   2
   3  -3  14 1698.41 185.211   0
   3  -3 -14 1739.33 234.613   1
   3  -3  16 229.006 166.756   0
  -3   3  16 554.416 236.551   2
  -3  -3 -16 315.987 79.6140   2
   3  -3 -16 322.467 222.421   1
  -3   3  18 3068.58 265.221   2
   3  -3 -18 2376.54 262.865   1
   3  -3 -20 4101.34 307.472   1
  -3   3  20 3965.39 303.119   2
  -3   3  22 2649.01 295.199   2
   3  -3 -22 2600.81 281.510   1
   3  -3 -24 515.536 229.988   1
   3  -3 -26 2096.78 270.353   1
  -3   3 -28 2124.76 248.143   1
  -3  -3 -28 2282.29 340.879   1
   3  -3 -28 1489.23 289.794   1
  -3  -3 -30 745.910 345.018   1
   3  -3 -30 278.529 295.822   1
   3  -3 -32 446.808 269.317   1
  -3  -3 -32 952.964 326.537   1
   3  -3 -34 2785.97 367.065   1
  -3  -3 -34 3636.18 394.339   1
   3  -3 -36 280.196 301.479   1
  -3  -3 -36 817.865 390.580   1
   3  -3 -38 77.2881 293.992   1
  -3  -3 -38 410.284 395.460   1
  -3  -4   1 2327.73 90.4194   0
   4  -3   1 2902.36 178.929   0
  -3  -4  -1 2695.48 85.6474   0
   3   4   3 2093.80 83.4387   2
  -3  -4  -3 2646.91 88.2732   0
   4  -3   3 2731.34 176.566   0
   4  -3   5 14882.0 318.390   0
   4  -3   7 417.258 148.910   0
   4  -3   9 2690.68 195.101   0
   4  -3  11 2684.16 201.179   0
   4  -3  13 790.573 172.312   0
  -4   3  13 1016.19 234.341   2
   4  -3 -15 158.796 207.524   1
  -4   3  15 299.388 255.932   2
   4  -3  15 363.225 175.662   0
   4  -3 -17 6003.90 325.191   1
   4  -3  17 6372.88 276.472   0
  -4   3  17 6783.34 334.667   2
  -4   3  19 1571.37 268.335   2
   4  -3 -19 660.412 240.268   1
  -4   3  21 1631.43 288.916   2
   4  -3 -21 1824.22 285.192   1
  -4   3  23 90.3757 274.935   2
   4  -3 -23-19.2008 260.528   1
   4  -3 -25 218.541 262.842   1
   4  -3 -27 7953.98 384.062   1
  -3  -4 -27 9362.34 483.089   1
  -3  -4 -29 382.464 332.632   1
   4  -3 -29 221.703 256.110   1
   4  -3 -31 446.182 266.598   1
  -3  -4 -31 406.247 305.480   1
  -3  -4 -33 820.583 334.545   1
   4  -3 -33 453.118 323.913   1
  -3  -4 -35 1953.05 391.315   1
   4  -3 -35 1389.64 344.355   1
   4  -3 -37 47.0353 325.009   1
  -3  -4 -37 344.128 402.453   1
   4  -2   0 13944.7 273.815   0
  -2  -4   0 13897.6 206.937   0
  -2  -4   2 1796.07 106.552   0
  -2  -4  -2 1870.17 109.574   0
   4  -2   2 1623.87 143.967   0
  -2  -4   4 5787.58 159.457   0
   4  -2   4 4919.42 193.951   0
  -2  -4   6 6902.19 179.665   0
   4  -2   6 6920.07 218.725   0
   2   4   8 4419.27 74.0002   2
   4  -2   8 5142.54 202.106   0
  -4   2  10 6241.05 270.899   2
   4  -2  10 5967.14 219.381   0
  -4   2  12 3420.83 245.126   2
   4  -2  12 3498.02 195.572   0
   4  -2  14 599.338 161.300   0
  -4   2  14 897.174 245.608   2
  -4   2  16 3194.48 280.710   2
  -4   2  18 11138.3 382.517   2
   4  -2 -18 11205.3 382.590   1
   4  -2 -20 1852.30 286.348   1
  -4   2  20 2005.26 303.497   2
   4  -2 -22 5280.87 339.908   1
  -4   2  22 4701.25 334.283   2
  -2  -4 -22 4485.43 320.346   1
   4  -2 -24 218.130 231.490   1
  -2  -4 -24 251.382 252.088   1
  -2  -4 -26 682.476 273.619   1
   4  -2 -26 264.417 278.418   1
  -2  -4 -28 1737.90 297.242   1
   4  -2 -28 1599.25 309.274   1
  -2  -4 -30 107.331 267.982   1
   4  -2 -30 409.291 294.224   1
  -2  -4 -32 225.540 282.776   1
  -4   2 -32-55.5737 280.721   1
   4  -2 -32 2.14681 297.292   1
   4  -2 -34 1264.65 301.325   1
  -2  -4 -34 2095.97 357.600   1
   4  -2 -36 78.6099 317.668   1
   4  -2 -38 139.508 289.138   1
  -1  -4  -1 21893.0 282.562   0
  -1  -4   1 22242.2 291.149   0
   4  -1   1 23274.7 301.132   0
  -1  -4   3 2172.54 129.467   0
   4  -1   3 2287.63 145.004   0
   4  -1   5 11551.1 234.513   0
  -1  -4   5 11340.6 228.406   0
  -4   1   7 11525.8 293.591   2
  -1  -4   7 11874.8 244.150   0
   4  -1   7 11676.1 242.018   0
   4  -1   9 24645.1 347.482   0
  -1  -4   9 24628.7 349.839   0
  -4   1   9 23852.9 408.058   2
  -1  -4   9 23332.4 179.304   1
   1   4  11 5615.12 155.272   2
   4  -1  11 5565.94 198.055   0
  -4   1  11 5240.57 259.657   2
  -1  -4  11 5019.03 93.4451   1
   4  -1  13 1008.17 143.318   0
   1   4  13 713.600 122.461   2
  -1  -4 -13 914.200 219.266   1
  -4   1  13 875.846 211.054   2
  -1  -4  13 669.842 69.1212   1
  -1  -4 -15 200.382 203.402   1
  -4   1  15 45.9136 207.873   2
  -4   1  17 26238.3 511.583   2
  -1  -4 -17 27588.3 506.877   1
  -1  -4 -19 315.836 268.612   1
  -4   1  19 356.972 259.230   2
  -1  -4 -21 1940.30 290.091   1
  -1  -4 -23 77.0368 253.077   1
   4  -1 -23-100.703 247.289   1
   4  -1 -25 4321.64 312.114   1
  -1  -4 -25 4766.87 363.364   1
   4  -1 -27 3884.87 317.844   1
  -1  -4 -27 4056.08 348.437   1
  -1  -4 -29 508.460 286.431   1
   4  -1 -29 746.788 287.959   1
  -1  -4 -31 178.593 320.285   1
   4  -1 -31 40.9837 274.663   1
   4  -1 -33-25.7603 277.974   1
  -4   1 -33 69.1016 296.539   1
   4  -1 -35 1377.66 302.981   1
  -4   1 -35 1183.69 347.434   1
  -1  -4 -35 1041.81 332.436   1
  -1  -4 -37 717.260 375.564   1
   4  -1 -37 303.764 321.138   1
  -4   1 -37 436.390 346.521   1
   4   0   0 35139.8 314.706   0
   0  -4   0 35113.9 305.858   1
   0  -4   0 35348.9 378.592   0
   4   0   2 3463.95 130.346   0
   0  -4   2 3295.85 157.899   0
   0  -4   2 3056.51 110.205   1
   0  -4  -2 3229.06 147.706   1
  -4   0   4 537.486 149.444   2
   0  -4   4 324.619 121.331   0
   0  -4   4 302.036 51.7780   1
   4   0   4 457.495 91.3205   0
   0  -4  -4 479.655 138.777   1
   4   0   6 884.869 96.1550   0
   0  -4  -6 1088.81 162.247   1
  -4   0   6 1246.70 177.559   2
   0  -4   6 913.700 130.929   0
   0  -4   8 7784.52 224.438   0
   4   0   8 7652.09 185.053   0
  -4   0   8 7708.62 253.061   2
   0  -4  -8 7828.08 254.915   1
  -4   0  10 31838.3 461.376   2
   0  -4 -10 32686.7 445.133   1
   0  -4  10 32035.3 424.465   0
  -4   0  12 1620.59 231.397   2
   0  -4  12 1620.67 163.447   0
   0   4  12 1590.59 144.564   2
   0  -4 -12 1556.85 217.341   1
   0   4  14 6116.33 212.993   2
  -4   0  14 6062.46 300.110   2
   0  -4 -14 6014.92 292.707   1
   0   4  16 6432.94 236.945   2
   0  -4 -16 7094.27 337.022   1
   0  -4 -18 12202.0 405.195   1
   0  -4 -20-9.29067 272.739   1
   0   4 -20 117.285 119.043   1
   0   4 -22 1376.88 157.107   1
   0  -4 -22 1151.79 294.284   1
   0  -4 -24 6452.98 353.882   1
   0  -4 -26 1826.46 305.183   1
   0  -4 -28 578.723 313.148   1
   0  -4 -30 187.608 298.533   1
   0  -4 -32 462.737 286.191   1
   0  -4 -34 2010.66 374.697   1
  -4   0 -34 1786.61 368.838   1
   0  -4 -36 460.782 298.226   1
  -4   0 -36-61.9370 349.504   1
  -4   0 -38 0.42726 365.468   1
   0  -4 -38 454.981 354.647   1
  -4   0 -40 479.856 372.992   1
   1  -4   1 2690.77 157.166   0
   4   1   1 2802.35 88.7149   0
   1  -4  -1 2911.45 143.679   1
   1  -4   1 2841.73 123.156   1
  -1   4  -1 2629.81 130.734   1
  -4  -1   1 2827.05 164.667   2
   4   1   3 522.503 63.7131   0
   1  -4  -3 637.351 129.771   1
  -1   4  -3 475.904 88.6393   1
   1  -4   3 609.466 134.659   0
  -4  -1   3 468.478 148.210   2
  -4  -1  -5 1126.84 86.6936   0
   4   1   5 1124.76 79.4876   0
   1  -4  -5 941.897 144.142   1
  -4  -1   5 969.392 157.718   2
   1  -4   5 1345.02 149.268   0
  -1   4  -5 896.541 62.6286   1
  -4  -1   7 3942.63 218.291   2
  -4  -1  -7 3890.16 135.528   0
   1  -4  -7 4031.67 195.982   1
   1  -4   7 3725.54 183.676   0
   1  -4   9 5804.58 219.037   0
  -4  -1   9 6875.31 272.235   2
   1  -4  -9 6500.66 251.808   1
   1  -4  11 7741.94 249.486   0
   1  -4 -11 7529.46 276.413   1
   1  -4  13 3222.37 206.129   0
  -1   4  13 2974.81 191.133   2
   1  -4 -13 2805.94 244.735   1
   1  -4  15 4004.15 230.946   0
  -1   4  15 4905.85 230.926   2
   1  -4 -15 4546.69 284.080   1
  -1   4  17 14117.8 338.887   2
   1  -4 -17 14592.1 417.756   1
  -1   4 -17 14142.3 192.237   1
  -1   4 -19 694.455 113.863   1
   1  -4 -19 533.079 243.649   1
  -1   4  19 411.820 203.354   2
  -1   4 -21 790.809 136.240   1
  -1   4  21 579.054 222.820   2
   1  -4 -21 733.342 294.502   1
  -1   4 -23 234.011 146.116   1
   1  -4 -23 248.653 245.046   1
   1  -4 -25 79.1896 267.783   1
   1  -4 -27 5490.28 373.470   1
   1  -4 -29 502.389 307.805   1
   1  -4 -31 784.007 313.545   1
   1  -4 -33 358.335 321.167   1
  -4  -1 -33 66.2682 322.207   1
  -4  -1 -35 1760.35 374.287   1
   1  -4 -35 1201.07 325.433   1
   1  -4 -37 558.306 303.879   1
  -4  -1 -37 729.106 394.640   1
  -4  -1 -39 71.0847 368.186   1
   2  -4   0 52819.7 524.232   0
  -4  -2   0 53120.1 417.032   2
  -4  -2  -2 220.517 98.6297   2
  -4  -2   2 54.9193 122.509   2
   2  -4   2 315.955 135.300   0
   2  -4  -2 183.256 136.540   1
  -4  -2  -4 5358.71 134.967   2
   2  -4  -4 5568.91 202.950   1
  -2   4  -4 5449.02 153.890   1
   2  -4   4 4881.94 204.466   0
  -2   4  -6 17547.0 215.147   1
   2  -4  -6 17946.1 319.859   1
  -4  -2  -6 17824.0 176.494   0
   2  -4   6 18702.6 337.896   0
  -2   4  -8 4026.35 120.099   1
   2  -4  -8 4274.83 223.416   1
   2  -4   8 3463.54 193.608   0
  -4  -2  -8 3635.86 120.451   0
   2  -4  10 4905.36 223.648   0
   2  -4 -10 4793.18 243.592   1
   2  -4  12 1214.29 168.236   0
   2  -4 -12 949.630 192.274   1
   2  -4  14 4.46126 158.691   0
   2  -4 -14 420.883 206.418   1
  -2   4  14-35.0458 196.046   2
   2  -4 -16 834.801 217.702   1
   2  -4  16 1008.54 189.241   0
  -2   4  16 597.157 206.556   2
   2  -4 -18 3854.07 290.611   1
  -2   4  18 3710.79 266.997   2
   2  -4 -20 1103.49 273.008   1
  -2   4  20 940.617 236.452   2
  -2   4 -20 861.744 142.048   1
  -2   4  22 4543.39 307.324   2
  -2   4 -22 4667.79 202.569   1
   2  -4 -22 4096.53 327.092   1
   2  -4 -24 1934.67 267.115   1
   2  -4 -26 2041.03 314.003   1
   2  -4 -28 880.561 281.620   1
   2  -4 -30 594.970 318.973   1
   2  -4 -32 705.424 322.893   1
   2  -4 -34 1604.62 322.637   1
  -4  -2 -34 1749.81 378.130   1
  -4  -2 -36 252.068 386.912   1
   2  -4 -36 226.190 305.535   1
  -4  -2 -38 411.098 386.339   1
   3  -4   1 12405.1 293.035   0
   3  -4   3 1077.01 154.871   0
   4   3  -3 869.385 40.6060   0
   3  -4   5 426.825 149.542   0
   4   3  -5 363.673 61.2252   0
  -4  -3  -7 36664.9 247.402   0
   3  -4  -7 37889.9 481.811   1
   3  -4   7 39160.1 500.216   0
  -4  -3  -9 17497.7 237.793   0
   3  -4  -9 17137.9 365.005   1
   3  -4   9 15917.5 343.864   0
   3  -4 -11 28.4986 185.401   1
   3  -4  11 253.119 167.144   0
   3  -4 -13 151.594 207.956   1
   3  -4  13 170.177 167.670   0
  -3   4  13 102.319 214.976   2
   3  -4 -15 288.977 199.695   1
  -4  -3 -15 201.146 39.3630   2
  -3   4  15 357.184 228.203   2
   3  -4  15 101.990 177.948   0
   3  -4  17 7734.95 298.274   0
   3  -4 -17 7183.41 318.090   1
  -3   4  17 7963.59 327.105   2
  -3   4  19 2026.31 265.798   2
   3  -4 -19 1912.16 249.609   1
  -3   4  21 153.932 244.420   2
   3  -4 -23 239.592 265.279   1
  -3   4  23 119.373 239.805   2
  -3   4  25 1192.70 273.992   2
   3  -4 -25 1273.63 294.533   1
   3  -4 -27 4764.62 376.329   1
   3  -4 -29 704.320 298.395   1
   3  -4 -31 398.432 279.791   1
   3  -4 -33 184.970 318.423   1
  -4  -3 -33 209.971 408.983   1
  -4  -3 -35 735.740 388.385   1
   3  -4 -35 862.737 341.477   1
  -4  -3 -37 108.145 411.196   1
   4  -4   0 31175.8 468.347   0
   4  -4   2 1844.86 178.140   0
   4   4  -4 2241.80 82.9358   0
   4  -4   4 2358.29 193.796   0
   4   4  -6 71.9509 79.2174   0
   4  -4   6 36.3127 163.828   0
   4  -4   8 6464.53 261.259   0
   4  -4  10 8866.02 299.389   0
   4  -4  12 1105.88 195.000   0
  -4   4  14 69.4204 240.530   2
   4  -4  14 161.253 173.154   0
   4  -4  16 1128.38 207.100   0
  -4   4  16 1407.82 282.584   2
   4  -4 -16 835.120 243.751   1
  -4   4  18 1060.26 258.067   2
   4  -4  18 1244.42 210.309   0
   4  -4 -18 1210.43 272.021   1
   4  -4 -20 94.1070 254.520   1
  -4   4  20 207.033 248.443   2
   4  -4  20 425.043 191.474   0
  -4   4  22 2552.73 294.312   2
   4  -4 -22 2241.80 269.166   1
  -4   4  24 440.312 281.418   2
   4  -4 -24 458.364 287.244   1
  -4   4  26 2125.93 310.750   2
   4  -4 -26 2373.61 309.946   1
   4  -4 -28 1177.80 285.285   1
   4  -4 -30 568.779 294.045   1
  -4  -4 -32 306.068 433.481   1
   4  -4 -32 160.197 316.157   1
  -4  -4 -34 1503.36 430.089   1
   4  -4 -34 1316.49 349.447   1
   5  -4  -1 4027.64 244.752   0
   5  -4   1 3981.17 233.020   0
  -4  -5  -3 913.147 56.8287   0
   5  -4   3 824.218 182.205   0
   5  -4   5 3071.25 221.391   0
  -4  -5  -5 3433.71 92.9060   0
  -4  -5  -7 2347.01 100.114   0
   5  -4   7 1827.00 204.742   0
   5  -4   9 4137.98 250.596   0
   5  -4  11 1119.16 197.128   0
   5  -4  13 1050.82 202.701   0
  -5   4  13 1417.75 284.567   2
   5  -4  15 122.925 186.627   0
  -5   4  15 170.440 272.990   2
   5  -4  17 9365.97 352.411   0
  -5   4  17 9805.78 411.048   2
  -5   4  19 705.988 266.111   2
   5  -4  19 400.356 200.277   0
  -5   4  21 766.015 284.911   2
  -5   4  23 909.025 294.640   2
  -5   4  25 127.790 287.515   2
  -5   4  27 1574.57 316.085   2
  -4  -5 -31 239.423 405.395   1
  -4  -5 -33 235.962 459.143   1
   5  -3   0 17509.4 357.240   0
  -3  -5   0 18449.5 244.630   0
  -3  -5  -2 157.267 87.9465   0
  -3  -5   2 441.773 105.405   0
   5  -3   2 106.977 149.050   0
  -3  -5   4 1657.50 129.036   0
   5  -3   4 1547.57 180.744   0
  -3  -5  -4 1850.72 115.414   0
   5  -3   6 751.757 162.789   0
   5  -3   8 712.809 176.396   0
   5  -3  10 6812.69 270.110   0
   5  -3  12 8133.95 291.652   0
  -5   3  12 7967.28 373.668   2
   5  -3  14 4520.34 250.311   0
  -5   3  14 5385.07 327.078   2
   5  -3  16 5022.17 268.677   0
  -5   3  16 5475.80 333.966   2
   5  -3  18 2448.63 226.455   0
  -5   3  18 2926.68 319.337   2
  -5   3  20 525.735 295.307   2
  -5   3  22 1901.29 295.468   2
  -5   3  24-65.0641 292.557   2
  -3  -5 -26 774.492 367.527   1
  -5   3  26 864.346 317.267   2
  -3  -5 -28 802.819 378.726   1
  -3  -5 -30 483.088 384.399   1
  -3  -5 -32 227.317 384.630   1
  -3  -5 -34 1932.38 454.144   1
   5  -2   1 6929.58 228.419   0
  -2  -5  -1 6762.42 189.931   0
  -2  -5   1 6649.73 186.994   0
  -2  -5  -3 63.6288 106.103   0
  -2  -5   3 141.415 107.034   0
   5  -2   3 109.701 132.880   0
  -2  -5   5 5235.99 186.031   0
   5  -2   5 5293.11 215.726   0
  -2  -5   7 4808.32 191.248   0
   5  -2   7 4617.75 210.394   0
  -5   2   9 3980.89 286.231   2
   2   5   9 4049.58 108.717   2
   5  -2   9 4264.99 213.453   0
   5  -2  11 1463.06 173.518   0
  -5   2  11 1574.02 268.878   2
   2   5  11 1207.28 82.0191   2
  -5   2  13 2651.99 297.763   2
   5  -2  13 2589.58 203.309   0
   5  -2  15 727.261 170.355   0
  -5   2  15 532.429 268.850   2
  -5   2  17 6420.72 364.963   2
  -5   2  19 953.192 274.396   2
  -2  -5 -19 623.090 295.031   1
  -2  -5 -21 743.379 292.204   1
  -5   2  21 494.567 299.141   2
  -5   2  23 514.009 294.624   2
  -2  -5 -23 179.894 265.604   1
  -2  -5 -25 293.983 264.572   1
  -2  -5 -27 2961.20 357.725   1
  -2  -5 -29 1026.00 344.790   1
  -2  -5 -31 649.457 346.011   1
  -2  -5 -33 189.967 306.029   1
  -2  -5 -35 763.841 358.211   1
   5  -1   0 5423.54 192.432   0
  -1  -5   0 5672.30 189.681   0
  -1  -5  -2 1781.74 147.915   0
   5  -1   2 1814.47 144.879   0
  -1  -5   2 1691.57 148.263   0
   5  -1   4 3838.23 173.371   0
  -1  -5   4 4206.38 183.332   0
   5  -1   6 183.765 115.170   0
  -1  -5   6 172.272 123.232   0
  -1  -5   8 10558.0 265.228   0
  -5   1   8 9449.40 322.162   2
   5  -1   8 10381.0 256.137   0
   5  -1  10 7981.95 235.348   0
  -1  -5  10 8598.51 256.753   0
  -5   1  10 8361.12 319.461   2
  -1  -5 -10 8519.05 305.261   1
  -5   1  12 5493.85 311.786   2
   5  -1  12 5207.64 211.857   0
  -1  -5  12 5125.13 227.538   0
   1   5  12 5402.94 178.901   2
  -1  -5 -12 4829.62 280.721   1
  -5   1  14 506.375 250.316   2
  -1  -5 -14 374.061 213.592   1
   5  -1  14 412.774 143.458   0
   1   5  14 428.822 136.484   2
   1   5  16 156.489 141.893   2
  -5   1  16 144.980 240.202   2
  -1  -5 -16 138.292 253.997   1
  -5   1  18 3196.91 320.809   2
  -1  -5 -18 3684.28 283.439   1
  -5   1  20 2157.39 315.479   2
  -1  -5 -20 2654.97 319.100   1
  -1  -5 -22 1139.34 271.453   1
  -1  -5 -24 2321.24 322.159   1
  -1  -5 -26 3160.44 340.300   1
  -1  -5 -28 1648.06 339.756   1
  -1  -5 -30 632.418 308.883   1
  -1  -5 -32 375.220 336.176   1
  -1  -5 -34 1435.92 332.376   1
  -5   1 -36 511.325 392.172   1
  -1  -5 -36 410.238 380.303   1
   0  -5   1 174.010 103.433   1
   0  -5  -1 146.364 126.230   0
   5   0   1 75.8145 92.4279   0
   0  -5  -1 95.4842 117.856   1
   0  -5   1 97.3402 127.819   0
   0  -5   3 407.160 85.1210   1
   0  -5  -3 663.711 148.795   1
  -5   0   3 385.878 170.409   2
   0  -5   3 370.743 130.753   0
   5   0   3 431.686 99.4175   0
  -5   0   5 9175.09 283.788   2
   0  -5   5 8922.63 118.306   1
   0  -5  -5 9183.91 254.354   1
   0  -5   5 8481.63 245.505   0
   5   0   5 9353.25 201.650   0
   5   0   7 7355.88 192.565   0
  -5   0   7 7388.76 277.820   2
   0  -5  -7 7423.28 258.934   1
   0  -5   7 7535.25 243.479   0
   0  -5   9 17121.8 344.716   0
   5   0   9 16821.1 283.434   0
  -5   0   9 16858.2 383.644   2
   0  -5  -9 16559.0 362.240   1
  -5   0  11 322.783 236.549   2
   0  -5 -11 448.560 206.240   1
   0  -5  11 397.761 159.948   0
   0  -5  13 2809.64 205.844   0
   0   5  13 2701.02 183.750   2
  -5   0  13 2480.54 269.018   2
   0  -5 -13 2529.14 259.952   1
  -5   0  15 203.649 256.320   2
   0  -5 -15-20.8301 213.213   1
   0   5  15 29.4003 163.556   2
  -5   0  17 5197.13 331.270   2
   0   5  17 6031.59 250.126   2
   0  -5 -17 6040.18 340.460   1
   0   5  19 13.3001 188.590   2
   0  -5 -19 0.86603 273.263   1
   0  -5 -21 339.710 293.639   1
   0  -5 -23 423.015 297.138   1
   0  -5 -25 1001.58 309.394   1
   0  -5 -27 6882.59 413.055   1
   0  -5 -29 462.353 277.234   1
   0  -5 -31 260.553 307.670   1
   0  -5 -33 269.530 340.018   1
   0  -5 -35 1399.19 353.985   1
  -5   0 -37 145.408 418.732   1
  -5   0 -39 138.151 434.137   1
   1  -5   0 13134.9 230.346   1
   1  -5   0 12268.7 287.043   0
  -5  -1   0 12960.5 272.079   2
   5   1   0 12950.9 188.823   0
   1  -5  -2 530.107 134.095   1
   5   1   2 505.848 79.2799   0
  -5  -1   2 627.332 169.842   2
   1  -5   2 642.755 149.308   0
   1  -5   2 451.164 103.186   1
  -5  -1   4 2842.52 197.584   2
   5   1   4 2693.98 106.691   0
   1  -5  -4 2624.46 165.676   1
   1  -5   4 2733.38 183.554   0
   1  -5   6 212.410 142.282   0
   5   1   6 318.485 81.8545   0
   1  -5  -6 566.003 160.582   1
  -5  -1   6 239.571 182.966   2
   1  -5  -8 1163.45 188.295   1
  -5  -1   8 915.121 204.812   2
   1  -5   8 878.363 162.485   0
   1  -5  10 4657.47 229.549   0
  -5  -1  10 5205.32 286.631   2
   1  -5 -10 5365.44 267.076   1
   1  -5  12 4899.74 241.036   0
  -5  -1  12 4688.18 306.843   2
   1  -5 -12 4673.30 278.700   1
   1  -5  14 2029.42 208.520   0
  -1   5  14 1788.96 209.239   2
   1  -5 -14 1813.34 267.858   1
   1  -5 -16 510.094 258.142   1
   1  -5  16 674.945 189.212   0
  -1   5  16 606.170 185.653   2
   1  -5 -18 1226.53 291.842   1
  -1   5  18 1653.20 216.265   2
   1  -5 -20 762.750 252.456   1
  -1   5  20 758.724 215.965   2
   1  -5 -22 1072.20 296.960   1
  -1   5  22 1034.44 232.917   2
   1  -5 -24 1483.87 274.414   1
   1  -5 -26 1483.98 290.403   1
   1  -5 -28 548.673 307.326   1
   1  -5 -30 1215.52 329.522   1
   1  -5 -32 425.732 325.616   1
   1  -5 -34 1981.68 363.464   1
   1  -5 -36 449.352 341.751   1
  -5  -1 -38 367.620 431.739   1
   2  -5  -1 3502.22 208.709   0
  -5  -2  -1 3650.16 174.762   2
  -5  -2   1 2940.03 182.463   2
   5   2  -1 3194.64 63.4074   0
   2  -5   1 3359.39 199.366   0
  -5  -2   3 794.474 175.215   2
  -5  -2  -3 571.667 122.107   2
   2  -5   3 602.119 155.891   0
   2  -5  -3 620.819 153.711   1
   2  -5  -5 1194.31 170.776   1
  -5  -2  -5 827.642 121.783   2
  -5  -2   5 1220.63 194.711   2
  -2   5  -5 1148.40 128.484   1
   2  -5   5 746.589 163.235   0
   2  -5  -7 8902.87 268.611   1
  -2   5  -7 9214.80 174.654   1
   2  -5   7 9761.20 294.813   0
   2  -5  -9 8956.22 299.990   1
  -5  -2  -9 8484.25 184.401   0
  -2   5  -9 8803.28 143.032   1
   2  -5   9 8766.78 282.723   0
   2  -5 -11 1217.14 209.130   1
  -2   5 -11 1100.77 60.3747   1
   2  -5  11 1025.08 182.490   0
   2  -5  13 2316.01 211.014   0
   2  -5 -13 2056.37 247.890   1
  -2   5 -13 1650.92 59.2562   1
   2  -5  15 1702.16 218.571   0
  -2   5  15 1803.32 227.048   2
   2  -5 -15 1734.53 249.656   1
  -2   5 -15 1473.62 59.0706   1
   2  -5  17 7433.50 305.798   0
  -2   5  17 7968.73 315.832   2
   2  -5 -17 7618.74 342.273   1
   2  -5 -19 1189.15 237.413   1
  -2   5  19 1140.26 231.085   2
   2  -5  19 1223.37 209.638   0
   2  -5 -21 275.165 221.025   1
  -2   5  21 25.8284 217.830   2
   2  -5 -23 26.8843 237.837   1
  -2   5  23 2.52407 235.878   2
   2  -5 -25 1022.28 306.061   1
  -2   5  25 890.110 250.488   2
   2  -5 -27 1393.53 296.565   1
   2  -5 -29 946.844 327.918   1
   2  -5 -31 179.180 274.365   1
   2  -5 -33 275.622 315.227   1
   2  -5 -35 1032.18 375.405   1
  -5  -2 -37 199.024 465.474   1
   3  -5   0 12670.6 324.211   0
   3  -5   2 276.875 161.507   0
   3  -5   4 3021.14 219.859   0
   5   3  -4 2575.92 61.8789   0
   5   3  -6 278.173 56.9677   0
   3  -5  -6 328.747 183.653   1
   3  -5   6 393.045 165.991   0
   3  -5  -8 8971.78 302.854   1
  -5  -3  -8 7649.60 111.523   0
   3  -5   8 8804.63 299.935   0
   3  -5 -10 11987.0 341.435   1
  -5  -3 -10 11861.5 200.530   0
   3  -5  10 12258.0 343.354   0
   3  -5 -12 1009.46 210.783   1
   3  -5  12 1285.08 195.461   0
   3  -5 -14 43.9330 213.737   1
   3  -5  14 95.3801 173.489   0
   3  -5 -16 492.737 216.823   1
  -3   5  16 620.674 236.316   2
   3  -5  16 549.677 191.349   0
   3  -5  18 3160.13 253.743   0
  -3   5  18 3542.79 287.917   2
   3  -5 -18 2699.31 286.440   1
   3  -5  20 603.171 198.653   0
   3  -5 -20 741.425 252.246   1
  -3   5  20 693.570 248.973   2
   3  -5 -22 2093.00 301.396   1
  -3   5  22 2177.85 269.419   2
  -3   5  24 4625.75 333.174   2
   3  -5 -24 5230.46 359.607   1
  -3   5  26 3372.44 323.943   2
   3  -5 -26 4044.94 361.445   1
   3  -5 -28 230.806 306.415   1
   3  -5 -30 122.438 279.971   1
   3  -5 -32 474.717 326.123   1
   3  -5 -34 792.209 314.928   1
   4  -5  -1 1918.76 211.716   0
   4  -5   1 1955.98 208.366   0
   4  -5   3 557.921 180.268   0
   4  -5   5 2728.68 218.708   0
   4  -5   7 7140.35 285.912   0
   4  -5   9 7683.83 294.935   0
   4  -5  11-2.86120 183.420   0
   4  -5 -13 956.371 240.902   1
   4  -5  13 1213.66 206.685   0
   4  -5  15-91.8836 190.386   0
  -4   5  15 287.082 254.465   2
   4  -5 -15-21.6547 207.341   1
   4  -5  17 4617.38 290.933   0
  -4   5  17 5554.66 344.832   2
   4  -5 -17 4883.85 321.177   1
  -4   5  19 483.511 250.484   2
   4  -5  19 552.284 215.547   0
   4  -5 -19 366.848 253.220   1
   4  -5  21 989.141 220.166   0
  -4   5  21 800.462 255.959   2
   4  -5 -21 547.214 256.236   1
  -4   5  23 1988.12 291.514   2
   4  -5 -23 1296.82 292.396   1
  -4   5  25 358.926 287.097   2
   4  -5 -25 315.858 246.742   1
  -4   5  27 1499.30 304.507   2
   4  -5 -27 1869.00 312.040   1
   4  -5 -29 296.608 284.637   1
   4  -5 -33-98.0110 330.851   1
   5  -5   0 12577.2 362.656   0
   5  -5  -2 806.920 211.082   0
   5  -5   2 542.816 198.219   0
   5  -5   4 266.317 188.357   0
   5  -5   6 338.817 184.745   0
   5  -5   8 321.665 187.058   0
   5  -5  10 1418.48 211.611   0
   5  -5  12 1333.48 209.818   0
   5  -5  14 19.4885 190.216   0
  -5   5  14 22.4186 283.431   2
  -5   5  16 387.978 289.088   2
   5  -5  16 48.4171 192.371   0
   5  -5  18 4135.58 284.883   0
  -5   5  18 3740.20 340.601   2
   5  -5  20 729.796 211.165   0
  -5   5  20 870.393 278.662   2
  -5   5  22 1485.81 295.127   2
   5  -5  22 1097.19 241.636   0
  -5   5  24 455.303 300.911   2
  -5   5  26 156.599 284.823   2
  -5   5  28 39.5236 299.124   2
   5  -5 -28 91.4995 261.803   1
   5  -5 -30 154.740 301.156   1
   6  -5  -1 4962.86 293.644   0
   6  -5   1 4841.26 284.052   0
   6  -5  -3 214.006 212.336   0
   6  -5   3 248.381 197.872   0
   6  -5   5 1804.99 227.922   0
   6  -5   7 1154.01 218.584   0
   6  -5   9 1391.77 216.822   0
   6  -5  11 1695.35 223.942   0
   6  -5  13 530.801 199.037   0
   6  -5  15 166.326 188.553   0
  -6   5  15 10.6411 289.152   2
   6  -5  17 2760.12 263.732   0
  -6   5  17 3006.48 349.081   2
  -6   5  19 305.567 302.965   2
   6  -5  19 236.420 213.828   0
  -6   5  21 288.750 306.749   2
   6  -5  21 393.059 217.761   0
  -6   5  23-60.4436 289.454   2
  -6   5  25 476.540 329.035   2
  -6   5  27 426.319 332.372   2
  -6   5  29-123.891 331.827   2
   6  -4   0 8857.44 320.088   0
   6  -4  -2 593.453 207.448   0
   6  -4   2 324.432 188.116   0
   6  -4   4 486.203 193.100   0
   6  -4   6 2245.54 228.080   0
   6  -4   8 91.2373 181.597   0
   6  -4  10 2796.65 240.331   0
   6  -4  12 1062.24 208.415   0
   6  -4  14 512.096 196.839   0
  -6   4  14 7.39663 283.878   2
   6  -4  16 4652.05 286.245   0
  -6   4  16 4294.37 379.783   2
   6  -4  18 7328.60 335.628   0
  -6   4  18 6872.05 394.710   2
   6  -4  20 186.852 200.444   0
  -6   4  20 183.623 310.441   2
  -6   4  22 1102.38 293.284   2
  -6   4  24 394.106 317.606   2
  -6   4  26 509.923 324.285   2
  -6   4  28 549.751 338.774   2
  -4  -6 -28 627.740 457.904   1
  -4  -6 -30 407.190 475.398   1
   6  -3  -1 3513.10 234.225   0
   6  -3   1 3200.37 224.286   0
  -3  -6  -1 2999.72 151.218   0
  -3  -6   1 3191.80 159.665   0
   6  -3   3 327.384 175.227   0
  -3  -6   3 467.833 131.406   0
  -3  -6  -3 231.622 117.957   0
  -3  -6   5 3208.44 174.603   0
  -3  -6  -5 2990.16 154.849   0
   6  -3   5 2746.79 223.537   0
   6  -3   7 666.509 179.144   0
   6  -3   9 1093.36 190.038   0
  -6   3  11 344.034 309.902   2
   6  -3  11 80.5050 175.881   0
   6  -3  13 5728.49 277.202   0
  -6   3  13 5964.88 392.215   2
   6  -3  15 1501.55 215.082   0
  -6   3  15 1603.88 298.226   2
   6  -3  17 17014.2 430.740   0
  -6   3  17 17149.2 519.525   2
   6  -3  19 857.399 204.936   0
  -6   3  19 768.514 291.907   2
  -6   3  21 601.983 312.345   2
  -6   3  23 474.592 306.826   2
  -3  -6 -23 519.007 314.261   1
  -3  -6 -25 16.4554 316.181   1
  -6   3  25-25.4921 294.559   2
  -3  -6 -27 1248.42 377.244   1
  -3  -6 -29 23.1952 378.723   1
  -3  -6 -31 238.590 408.325   1
   6  -2   0 27772.4 440.581   0
  -2  -6   0 28116.9 384.567   0
   6  -2   2 76.3267 150.005   0
  -2  -6  -2-48.2711 134.477   0
  -2  -6   4 1608.90 155.500   0
  -2  -6  -4 1736.63 159.123   0
   6  -2   4 1491.89 176.613   0
   6  -2   6 26.5513 160.059   0
  -2  -6   6-0.75882 127.932   0
  -2  -6   8 719.143 153.953   0
   6  -2   8 639.372 166.686   0
   6  -2  10 4873.53 236.320   0
  -2  -6  10 5384.48 235.356   0
  -6   2  10 5194.90 321.879   2
   6  -2  12 92.2434 157.262   0
  -6   2  12 322.214 274.413   2
   6  -2  14 19.3150 160.345   0
  -6   2  14 173.098 288.950   2
  -6   2  16 316.911 263.830   2
  -2  -6 -16 236.262 250.668   1
   6  -2  16 197.739 167.374   0
  -6   2  18 3650.14 354.643   2
  -2  -6 -18 3178.06 334.987   1
  -6   2  20 227.416 276.826   2
  -2  -6 -20 574.678 269.746   1
  -6   2  22 2460.39 326.271   2
  -2  -6 -22 3577.52 350.135   1
  -2  -6 -24 1212.83 335.457   1
  -6   2  24 730.206 290.517   2
  -2  -6 -26 791.269 300.452   1
  -2  -6 -28 515.820 346.124   1
  -2  -6 -30 77.2091 324.412   1
  -2  -6 -32 21.3084 341.543   1
   6  -1  -1 3375.81 193.994   0
   6  -1   1 3301.72 177.979   0
  -1  -6  -1 3013.71 184.185   0
  -1  -6   1 3523.24 192.591   0
  -1  -6   1 3471.03 176.073   1
  -1  -6  -1 3417.44 198.104   1
  -1  -6  -3 1369.77 160.557   0
   6  -1   3 1432.53 161.953   0
  -1  -6   3 1176.53 163.470   0
  -1  -6   3 1476.27 139.847   1
  -1  -6  -3 1264.36 188.446   1
   6  -1   5 4671.96 200.995   0
  -1  -6   5 5102.84 147.700   1
  -1  -6  -5 4740.63 241.525   1
  -1  -6   5 4465.40 210.653   0
  -1  -6   7 10246.8 282.098   0
  -6   1   7 11005.4 375.958   2
  -1  -6   7 10554.0 145.124   1
  -1  -6  -7 9992.04 313.992   1
   6  -1   7 10656.4 270.318   0
   6  -1   9 4922.32 211.128   0
  -1  -6   9 5028.98 239.527   0
  -6   1   9 5291.80 323.799   2
  -1  -6  -9 4891.02 273.196   1
  -1  -6 -11 466.334 225.892   1
  -1  -6  11 448.767 167.958   0
  -6   1  11 611.516 253.775   2
   6  -1  11 590.817 150.958   0
   1   6  13 1446.52 160.951   2
  -6   1  13 1774.90 267.214   2
   6  -1  13 1647.27 182.259   0
  -1  -6  13 1427.13 189.350   0
  -1  -6 -13 1366.82 247.548   1
  -1  -6 -15 819.445 246.819   1
  -6   1  15 974.831 290.760   2
  -1  -6 -17 748.651 245.033   1
  -6   1  17 1077.82 300.148   2
  -6   1  19 206.155 269.678   2
  -1  -6 -19 423.765 257.856   1
  -6   1  21 159.438 270.882   2
  -1  -6 -21 415.404 280.229   1
  -1  -6 -23 1447.65 318.581   1
  -1  -6 -25 868.145 282.040   1
  -1  -6 -27 3456.12 374.996   1
  -1  -6 -29 350.811 337.040   1
  -1  -6 -31 446.045 299.303   1
  -1  -6 -33 271.161 358.326   1
   6   0   0 11144.2 244.248   0
   0  -6   0 11371.7 305.660   0
   0  -6   0 11619.6 245.512   1
   0  -6  -2 549.026 165.879   1
   0  -6  -2 524.545 166.474   0
   0  -6   2 424.542 164.430   0
   0  -6   2 702.618 121.431   1
   6   0   2 445.908 118.084   0
  -6   0   4 1557.84 223.279   2
   0  -6   4 2287.31 112.386   1
   0  -6  -4 2180.91 198.317   1
   0  -6   4 1961.32 188.055   0
   6   0   4 1878.54 138.368   0
   0  -6   6-71.9528 155.562   0
  -6   0   6-9.07977 215.514   2
   6   0   6 22.2511 108.309   0
   0  -6  -6-38.2964 181.175   1
   6   0   8 8128.95 220.750   0
  -6   0   8 9560.94 344.035   2
   0  -6  -8 9419.74 311.168   1
   0  -6   8 9376.19 289.303   0
   0  -6  10 1470.58 193.200   0
   6   0  10 1552.23 150.006   0
  -6   0  10 2005.57 259.330   2
   0  -6 -10 1702.19 247.491   1
   0  -6  12 8094.44 297.116   0
  -6   0  12 7948.28 359.155   2
   0  -6 -12 8103.66 333.065   1
  -6   0  14 523.098 268.079   2
   0   6  14 877.516 170.154   2
   0  -6 -14 696.495 234.268   1
   0  -6  14 655.118 185.539   0
   0  -6 -16 162.989 264.106   1
   0   6  16 110.261 172.172   2
  -6   0  16 85.4204 258.520   2
   0  -6  16 46.9400 182.181   0
  -6   0  18 773.887 294.271   2
   0  -6 -18 988.944 266.762   1
   0   6  18 542.601 190.776   2
   0  -6 -20 2052.95 280.701   1
   0  -6 -22 2060.06 308.895   1
   0  -6 -24 7.79938 296.150   1
   0  -6 -26 2207.25 343.928   1
   0  -6 -28 241.801 316.991   1
   0  -6 -30 587.539 315.354   1
   0  -6 -32-113.036 286.904   1
   0  -6 -34 1151.52 333.300   1
   1  -6   1 783.905 134.475   1
  -6  -1  -1 593.023 171.122   2
   1  -6  -1 612.877 141.398   1
   1  -6  -1 742.107 173.492   0
   1  -6   1 581.246 174.191   0
   6   1  -1 643.225 100.064   0
  -6  -1   1 564.357 185.156   2
   6   1   1 593.314 92.8485   0
  -6  -1   3 1595.28 213.612   2
   1  -6  -3 1533.34 193.975   0
   1  -6  -3 1392.02 173.607   1
   1  -6   3 1429.87 188.608   0
   6   1   3 1463.66 105.470   0
   6   1   5 8007.52 180.184   0
  -6  -1   5 8215.50 298.896   2
   1  -6  -5 7932.24 256.847   1
   1  -6   5 7708.29 278.044   0
  -6  -1   7 6798.07 301.251   2
   1  -6  -7 6779.39 263.862   1
   1  -6   7 7129.85 275.363   0
   1  -6  -9 7397.63 286.927   1
  -6  -1   9 7630.92 326.246   2
   1  -6   9 7171.18 279.946   0
   1  -6  11 382.063 178.789   0
   1  -6 -11 448.314 208.758   1
  -6  -1  11 421.260 253.820   2
   1  -6  13 4555.93 258.617   0
  -6  -1  13 3759.33 312.703   2
   1  -6 -13 4672.40 289.960   1
   1  -6 -15 737.585 232.084   1
   1  -6  15 332.207 192.747   0
  -1   6  15 416.087 186.501   2
   1  -6  17 3129.15 248.188   0
  -1   6  17 3923.15 251.205   2
   1  -6 -17 4215.41 294.617   1
   1  -6 -19 623.369 257.800   1
  -1   6  19 272.579 197.958   2
  -1   6  21 183.071 210.460   2
   1  -6 -21 407.327 282.574   1
   1  -6 -23 804.665 257.906   1
  -1   6  23 495.633 230.422   2
   1  -6 -25 1277.19 313.786   1
   1  -6 -27 2878.19 350.980   1
   1  -6 -29 987.518 287.909   1
   1  -6 -31 152.254 266.547   1
   1  -6 -33 255.821 295.037   1
  -6  -2   0 4860.65 224.840   2
   2  -6   0 4936.79 254.764   0
   6   2   0 4928.19 88.0969   0
  -6  -2   2 179.448 188.434   2
   2  -6  -2 293.476 186.179   0
   6   2  -2 39.5058 52.4102   0
  -6  -2  -2 201.098 152.282   2
   2  -6   2 71.9093 172.795   0
   2  -6  -2 60.8875 159.836   1
  -6  -2  -4 1392.30 163.855   2
  -6  -2   4 1176.19 207.678   2
   2  -6  -4 1304.17 181.963   1
   2  -6   4 1259.58 195.990   0
  -6  -2   6 2366.85 240.790   2
  -6  -2  -6 2213.75 167.417   2
   2  -6  -6 2012.84 203.718   1
   2  -6   6 2380.99 215.199   0
   2  -6  -8 1516.60 213.008   1
   2  -6   8 1925.47 207.097   0
   2  -6 -10 10226.2 335.812   1
   2  -6  10 9777.10 325.458   0
   2  -6  12 841.086 200.399   0
   2  -6 -12 1430.02 232.651   1
   2  -6 -14 542.888 223.128   1
   2  -6  14 103.810 184.926   0
   2  -6  16 625.419 200.737   0
   2  -6 -16 454.850 251.512   1
  -2   6  16 667.288 228.924   2
   2  -6  18 2452.54 240.141   0
   2  -6 -18 2252.71 267.166   1
  -2   6  18 2271.58 254.567   2
   2  -6 -20 309.306 233.210   1
   2  -6  20 458.975 212.301   0
  -2   6  20 552.466 225.348   2
  -2   6  22 1157.26 254.942   2
   2  -6 -22 1705.23 281.760   1
  -2   6  24 1821.71 270.800   2
   2  -6 -24 2723.05 300.160   1
  -2   6  26 1069.01 270.775   2
   2  -6 -26 1635.07 330.069   1
   2  -6 -28 12.1073 287.043   1
   2  -6 -30 98.1081 316.907   1
   2  -6 -32 177.975 283.385   1
   3  -6   1 14.8409 186.218   0
   3  -6  -1 277.333 186.554   0
   3  -6  -3 4783.28 270.186   0
   3  -6   3 4376.68 260.649   0
   3  -6   5 4490.76 256.440   0
   3  -6   7 362.583 185.882   0
  -6  -3  -7 174.327 94.4214   2
   3  -6  -7 160.637 191.789   1
   3  -6  -9 6350.98 289.944   1
   3  -6   9 6189.11 290.293   0
   3  -6 -11 432.659 208.383   1
   3  -6  11 547.931 192.310   0
   3  -6  13 2287.40 236.443   0
   3  -6 -13 2448.67 259.201   1
   3  -6 -15 121.433 211.033   1
   3  -6  15 198.993 195.147   0
   3  -6  17 4335.85 285.969   0
  -3   6  17 3877.14 291.020   2
   3  -6 -17 3970.25 289.412   1
   3  -6 -19 449.163 260.660   1
  -3   6  19 349.816 237.406   2
   3  -6  19 705.815 215.401   0
   3  -6 -21 73.6080 224.944   1
   3  -6  21-62.8600 198.869   0
  -3   6  21 84.0613 238.850   2
   3  -6 -23 508.270 262.418   1
  -3   6  23 516.812 249.973   2
   3  -6 -25 1066.33 298.719   1
  -3   6  25 1494.27 288.330   2
   3  -6 -27 1397.21 294.981   1
  -3   6  27 1866.47 308.830   2
   3  -6 -29 236.956 265.295   1
   3  -6 -31 44.3903 320.919   1
   4  -6   0 4847.62 274.658   0
   4  -6  -2 696.103 221.585   0
   4  -6   2 605.014 196.793   0
   4  -6   4 43.3579 195.655   0
   4  -6   6 1221.06 204.451   0
   4  -6   8 1760.36 227.155   0
   4  -6  10 1641.33 212.501   0
   4  -6  12 3609.34 255.713   0
   4  -6  14 22.7190 181.371   0
   4  -6  16 622.569 205.685   0
  -4   6  16 368.499 247.444   2
   4  -6 -16 307.304 236.932   1
   4  -6  18 1703.17 235.740   0
  -4   6  18 2236.64 293.263   2
   4  -6 -18 1873.48 262.462   1
  -4   6  20 525.618 264.149   2
   4  -6  20 486.983 220.334   0
   4  -6 -20 270.549 258.260   1
   4  -6  22 2113.40 258.423   0
  -4   6  22 2342.01 302.578   2
   4  -6 -22 1677.90 295.433   1
  -4   6  24 419.107 278.004   2
  -4   6  26 332.432 285.033   2
   4  -6 -26 419.087 257.116   1
  -4   6  28-19.2094 286.246   2
   4  -6 -28 67.3809 269.086   1
   5  -6  -1 2428.89 244.405   0
   5  -6   1 2313.25 238.624   0
   5  -6  -3 2638.06 255.184   0
   5  -6   3 2457.74 244.574   0
   5  -6   5 4725.79 283.150   0
   5  -6   7 1208.85 217.877   0
   5  -6   9 290.834 195.920   0
   5  -6  11 641.369 203.358   0
   5  -6  13 167.787 203.590   0
   5  -6  15-64.8247 192.863   0
  -5   6  15 240.893 280.806   2
   5  -6  17 2137.00 247.153   0
  -5   6  17 2723.67 325.468   2
   5  -6  19 88.6047 209.756   0
  -5   6  19 110.678 260.772   2
   5  -6  21 285.091 215.174   0
  -5   6  21 346.061 276.289   2
   5  -6  23 53.7165 223.964   0
  -5   6  25 263.404 286.434   2
  -5   6  27 1189.19 331.045   2
   5  -6 -29 107.842 301.731   1
   6  -6   0 7007.03 333.688   0
   6  -6  -2 57.6458 217.570   0
   6  -6   2 163.587 201.232   0
   6  -6  -4 521.374 225.757   0
   6  -6   4 658.365 209.027   0
   6  -6   6 1038.24 216.381   0
   6  -6   8 1297.49 228.782   0
   6  -6  10 643.896 207.577   0
   6  -6  12 354.713 207.534   0
   6  -6  14 253.059 203.648   0
  -6   6  16 133.994 289.772   2
   6  -6  16 222.985 210.598   0
  -6   6  18 1173.04 337.520   2
   6  -6  18 1355.53 256.284   0
   6  -6  20 85.9647 213.273   0
  -6   6  20 277.321 290.134   2
  -6   6  22 297.758 325.108   2
   6  -6  22 500.798 229.094   0
  -6   6  24 348.547 311.148   2
  -6   6  26 477.128 319.044   2
  -6   6  28 478.789 346.510   2
   7  -6  -1 1431.53 256.008   0
   7  -6   1 1565.41 251.276   0
   7  -6  -3 474.614 234.882   0
   7  -6   3 170.267 225.464   0
   7  -6  -5 783.732 253.393   0
   7  -6   5 571.072 223.264   0
   7  -6   7 1120.75 235.037   0
   7  -6  -7 1288.31 267.567   0
   7  -6   9 1593.67 248.338   0
   7  -6  11 237.372 212.368   0
   7  -6  13-30.8160 208.103   0
   7  -6  15 47.3399 212.457   0
  -7   6  15-5.71566 354.318   2
  -7   6  17 961.803 365.476   2
   7  -6  17 619.223 222.433   0
   7  -6  19 147.084 219.978   0
  -7   6  19 304.758 328.081   2
  -7   6  21 364.212 330.140   2
   7  -6  21 134.823 239.411   0
  -7   6  23 362.472 355.462   2
   7  -6  23 217.907 231.743   0
   7  -5   0 4010.74 287.511   0
   7  -5  -2 829.614 226.555   0
   7  -5   2 680.262 223.232   0
   7  -5  -4 119.938 213.504   0
   7  -5   4-100.331 203.950   0
   7  -5   6-114.119 196.727   0
   7  -5   8 2917.96 262.451   0
   7  -5  10 1763.30 233.970   0
   7  -5  12 1373.45 236.844   0
   7  -5  14-32.0592 207.309   0
  -7   5  14 68.9576 346.518   2
   7  -5  16 1121.06 234.157   0
  -7   5  16 1006.14 328.099   2
   7  -5  18 1925.56 263.431   0
  -7   5  18 1710.67 354.644   2
  -7   5  20 440.640 349.789   2
   7  -5  20 310.871 220.027   0
  -7   5  22 536.222 348.495   2
   7  -5  22 730.703 241.849   0
  -7   5  24 328.085 356.165   2
  -7   5  26 529.395 358.821   2
   7  -4  -1 1461.54 230.844   0
   7  -4   1 1334.44 227.187   0
   7  -4  -3 2357.59 250.825   0
   7  -4   3 1786.04 230.839   0
   7  -4   5 1919.94 232.549   0
   7  -4   7 181.963 188.552   0
   7  -4   9 3128.86 251.388   0
   7  -4  11 28.9677 194.461   0
   7  -4  13 558.469 211.109   0
  -7   4  13 694.361 330.113   2
  -7   4  15 574.052 339.389   2
   7  -4  15 458.762 208.371   0
   7  -4  17 2719.70 271.747   0
  -7   4  17 2888.79 351.691   2
   7  -4  19 524.812 217.123   0
  -7   4  19 484.453 322.555   2
  -7   4  21-34.4508 333.248   2
   7  -4  21 92.7890 212.100   0
  -7   4  23-9.93493 338.139   2
  -7   4  25 303.612 347.931   2
  -4  -7 -25-11.0211 437.951   1
  -7   4  27 848.803 375.648   2
  -4  -7 -27 1127.45 448.950   1
   7  -3   0 10110.5 342.918   0
  -3  -7   0 9656.17 257.182   0
  -3  -7   2 961.794 150.801   0
  -3  -7  -2 821.591 140.039   0
   7  -3  -2 841.584 203.568   0
   7  -3   2 872.741 203.193   0
  -3  -7  -4 137.371 129.906   0
  -3  -7   4 99.4764 145.995   0
   7  -3   4-2.74411 185.109   0
   7  -3   6 531.162 192.294   0
  -3  -7   6 565.709 159.906   0
  -3  -7  -6 368.020 134.334   0
  -3  -7  -8 597.027 140.169   0
   7  -3   8 607.791 194.636   0
  -7   3  10 5558.10 379.199   2
   7  -3  10 6017.64 289.294   0
   7  -3  12 648.459 187.241   0
  -7   3  12 917.248 322.935   2
  -7   3  14 143.672 281.740   2
   7  -3  14 222.659 182.782   0
   7  -3  16 563.584 205.469   0
  -7   3  16 555.016 317.795   2
  -7   3  18 1616.28 339.225   2
   7  -3  18 1409.09 229.222   0
  -7   3  20 237.626 300.582   2
  -3  -7 -20 120.019 350.721   1
  -7   3  22 1355.66 332.494   2
  -3  -7 -22 1586.25 359.213   1
  -7   3  24 182.919 302.704   2
  -3  -7 -24 587.602 356.067   1
  -7   3  26 540.375 320.188   2
  -3  -7 -26 1083.59 411.496   1
  -3  -7 -28 345.538 361.970   1
  -3  -7 -30 179.299 407.657   1
   7  -2  -1 2448.93 209.550   0
   7  -2   1 2310.15 213.752   0
  -2  -7  -1 1975.37 183.040   0
  -2  -7   1 2389.94 182.760   0
  -2  -7   3 295.224 151.500   0
  -2  -7  -3 189.657 151.491   0
   7  -2  -3 252.594 188.447   0
   7  -2   3 108.446 171.680   0
  -2  -7   5 1711.88 171.441   0
  -2  -7  -5 1747.70 178.233   0
   7  -2   5 1761.05 191.145   0
  -2  -7   7 4293.22 232.981   0
  -2  -7  -7 3872.45 212.708   0
   7  -2   7 4061.84 235.088   0
  -2  -7  -9 1436.75 256.288   1
  -7   2   9 957.461 306.548   2
  -2  -7   9 989.388 178.941   0
   7  -2   9 825.831 174.676   0
   7  -2  11 280.246 151.117   0
  -2  -7 -11 328.782 252.334   1
  -7   2  11 550.562 272.493   2
  -2  -7  11 368.971 170.111   0
   7  -2  13 2110.98 204.953   0
  -7   2  13 1681.07 311.471   2
  -2  -7 -13 1988.45 290.243   1
  -7   2  15 934.765 301.564   2
  -2  -7 -15 770.874 266.876   1
   7  -2  15 816.836 189.157   0
   7  -2  17 8435.54 321.565   0
  -7   2  17 7423.31 391.972   2
  -2  -7 -17 8281.74 400.172   1
  -7   2  19 1748.29 306.419   2
  -2  -7 -19 1890.11 330.187   1
  -2  -7 -21-26.9482 281.894   1
  -7   2  21 86.2289 282.231   2
  -7   2  23 104.338 298.551   2
  -2  -7 -23 113.602 307.203   1
  -2  -7 -25 743.608 339.742   1
  -7   2  25 742.997 344.147   2
  -2  -7 -27 1319.39 334.810   1
  -2  -7 -29 110.085 371.763   1
  -2  -7 -31 215.960 341.060   1
   7  -1   0 13189.8 316.138   0
  -1  -7   0 12394.7 326.253   0
  -1  -7   0 12502.7 294.070   1
  -1  -7   2 477.228 163.551   0
   7  -1  -2 233.054 162.011   0
  -1  -7   2 655.159 157.241   1
   7  -1   2 156.781 150.989   0
  -1  -7  -2 6.74844 161.618   0
  -1  -7  -2 105.684 165.861   1
  -1  -7   4 934.451 175.858   0
  -1  -7  -4 1159.98 187.711   0
  -1  -7  -4 1126.55 213.067   1
   7  -1   4 1300.88 172.192   0
   7  -1   6 235.542 138.258   0
  -1  -7  -6 440.713 213.649   1
  -7   1   6 125.855 253.028   2
  -1  -7   6 217.633 153.300   0
   7  -1   8 4881.01 216.074   0
  -1  -7   8 4726.67 239.917   0
  -7   1   8 4491.50 329.869   2
  -1  -7  -8 4646.13 286.970   1
   7  -1  10 2068.95 182.797   0
  -1  -7  10 2097.92 207.999   0
  -7   1  10 2433.35 290.681   2
  -1  -7 -10 2254.42 268.228   1
   7  -1  12 811.868 151.198   0
  -1  -7 -12 995.712 245.826   1
  -7   1  12 882.927 290.226   2
  -1  -7  12 782.162 189.228   0
   7  -1  14 1324.77 174.324   0
  -1  -7  14 1578.02 211.285   0
  -1  -7 -14 1065.89 261.952   1
  -7   1  14 890.707 278.467   2
  -1  -7 -16 900.130 282.122   1
  -7   1  16 862.740 273.931   2
  -7   1  18 3760.76 337.044   2
  -1  -7 -18 3148.54 332.638   1
  -1  -7 -20 1320.46 307.794   1
  -7   1  20 1054.05 315.053   2
  -7   1  22 675.852 329.374   2
  -1  -7 -22 1098.12 324.303   1
  -1  -7 -24 952.308 327.830   1
  -1  -7 -26 1051.30 335.952   1
  -1  -7 -28 449.381 305.409   1
  -1  -7 -30 73.9302 319.288   1
   7   0  -1 4956.01 203.602   0
   0  -7  -1 4497.40 254.094   0
   0  -7   1 4948.68 193.141   1
   0  -7   1 4557.37 252.251   0
   0  -7  -1 4782.79 219.777   1
   7   0   1 4431.03 195.203   0
   7   0   3 298.244 128.591   0
   0  -7  -3 341.731 169.002   1
   0  -7  -3 526.674 194.236   0
  -7   0   3 411.674 231.153   2
   7   0  -3 366.140 140.228   0
   0  -7   3 267.523 176.213   0
  -7   0   5 4532.63 300.272   2
   0  -7  -5 4832.98 260.435   0
   0  -7  -5 4587.68 261.895   1
   0  -7   5 4452.20 250.954   0
   7   0   5 4546.32 187.602   0
   7   0   7 4963.99 194.643   0
  -7   0   7 5234.18 310.010   2
   0  -7  -7 5179.18 279.848   1
   0  -7   7 5093.44 260.697   0
   0  -7   9 3942.75 245.578   0
   7   0   9 4021.72 192.017   0
  -7   0   9 3902.93 308.296   2
   0  -7  -9 3958.16 280.649   1
   0  -7 -11 487.734 240.270   1
   0  -7  11 688.469 185.377   0
   7   0  11 473.560 135.528   0
  -7   0  11 199.216 260.244   2
   0  -7  13 86.7802 174.370   0
   0  -7 -13 32.3780 234.523   1
   0  -7  15 549.685 186.405   0
   0  -7 -15 506.560 245.921   1
  -7   0  15 278.220 275.367   2
   0  -7  17 1786.00 224.894   0
   0  -7 -17 1212.01 289.768   1
  -7   0  17 1867.56 322.927   2
   0  -7 -19 560.220 263.531   1
   0  -7 -21 139.771 296.533   1
   0  -7 -23 575.140 293.384   1
   0  -7 -25 1375.46 299.418   1
   0  -7 -27 1216.38 306.564   1
   0  -7 -29 125.345 300.679   1
   0  -7 -31 152.947 300.151   1
  -7  -1   0 13060.5 347.881   2
   1  -7   0 14100.0 290.932   1
   1  -7   0 14027.5 379.216   0
   7   1   0 13348.4 237.162   0
   1  -7  -2 200.241 163.593   1
   7   1   2 78.3406 92.7402   0
   1  -7  -2 109.225 184.130   0
  -7  -1   2 126.245 209.754   2
  -7  -1  -2 363.377 201.115   2
   1  -7   2 432.747 196.193   0
   7   1  -2 66.4672 110.428   0
   7   1   4 820.898 108.044   0
   1  -7  -4 957.492 182.237   1
   1  -7  -4 944.189 211.325   0
  -7  -1   4 757.118 229.668   2
   1  -7   4 848.217 199.629   0
  -7  -1   6 1279.60 251.459   2
   1  -7  -6 1629.87 207.986   1
   1  -7   6 1612.89 208.621   0
  -7  -1   8 5132.96 309.963   2
   1  -7  -8 5466.08 279.503   1
   1  -7   8 5879.95 281.946   0
  -7  -1  10 4636.46 321.050   2
   1  -7 -10 4502.49 272.843   1
   1  -7  10 4837.77 273.255   0
   1  -7 -12 557.070 227.121   1
   1  -7  12 404.064 188.183   0
  -7  -1  12 490.256 264.237   2
   1  -7 -14 576.836 244.181   1
  -7  -1  14 344.742 284.558   2
   1  -7  14 506.045 198.094   0
   1  -7 -16 255.395 230.592   1
   1  -7  16 129.038 187.442   0
  -1   7  16 10.8450 189.117   2
   1  -7  18 1879.41 242.966   0
  -1   7  18 2293.38 247.839   2
   1  -7 -18 2523.03 284.717   1
   1  -7 -20 395.932 253.298   1
   1  -7 -22 1891.09 315.160   1
   1  -7 -24 661.323 265.952   1
   1  -7 -26 1101.34 320.328   1
   1  -7 -28 182.639 268.683   1
   1  -7 -30 528.448 309.856   1
  -7  -2  -1 1475.78 209.388   2
   2  -7  -1 1479.94 218.478   0
  -7  -2   1 1434.81 219.154   2
   2  -7   1 1812.08 226.990   0
   2  -7  -3 182.572 198.780   0
  -7  -2   3 173.333 215.349   2
  -7  -2  -3 280.069 169.576   2
   2  -7   3 146.985 189.343   0
   2  -7  -3 126.406 180.723   1
   2  -7  -5 276.972 182.214   1
  -7  -2   5 489.171 230.584   2
  -7  -2  -5 353.973 174.336   2
   2  -7   5 333.049 183.517   0
  -7  -2   7 2538.95 269.664   2
  -7  -2  -7 3091.68 201.356   2
   2  -7  -7 2729.21 233.038   1
   2  -7   7 3193.72 249.579   0
   2  -7  -9 3051.17 247.973   1
   2  -7   9 3270.36 246.287   0
   2  -7 -11 1996.51 253.618   1
   2  -7  11 1840.74 224.530   0
   2  -7  13 1718.34 227.449   0
   2  -7 -13 1913.08 258.594   1
   2  -7 -15 455.795 240.567   1
   2  -7  15 402.320 197.897   0
   2  -7  17 5752.05 311.745   0
  -2   7  17 5173.49 295.656   2
   2  -7 -17 5433.75 338.251   1
   2  -7 -19 338.094 273.477   1
   2  -7  19 318.747 214.898   0
  -2   7  19 375.529 218.490   2
   2  -7 -21 118.677 265.121   1
  -2   7  21 137.334 220.782   2
   2  -7 -23-33.6011 277.580   1
  -2   7  23-64.7933 252.140   2
   2  -7 -25 1086.24 323.844   1
   2  -7 -27 1821.63 336.536   1
   2  -7 -29 231.950 302.133   1
   2  -7 -31 282.867 338.222   1
   3  -7   0 1642.54 225.776   0
   3  -7  -2 104.022 189.561   0
   3  -7   2 143.170 191.789   0
   3  -7  -4 582.794 210.102   0
  -7  -3  -4 492.792 142.949   2
   3  -7   4 637.181 208.467   0
   3  -7   6 90.4692 194.052   0
   3  -7   8 1642.89 220.819   0
   3  -7  -8 1519.87 230.343   1
   3  -7 -10 5672.64 297.506   1
   3  -7  10 5493.55 291.420   0
   3  -7 -12 599.057 224.779   1
   3  -7  12 844.302 206.613   0
   3  -7 -14 368.916 226.758   1
   3  -7  14 236.554 193.023   0
   3  -7 -16 588.730 251.453   1
   3  -7  16 798.244 212.472   0
  -3   7  16 916.595 246.179   2
   3  -7 -18 1541.14 261.147   1
   3  -7  18 1572.65 249.319   0
  -3   7  18 1561.46 260.226   2
   3  -7 -20-84.2501 248.577   1
   3  -7  20 345.237 202.549   0
  -3   7  20 218.165 241.424   2
   3  -7 -22 585.095 254.713   1
  -3   7  22 847.267 257.094   2
   3  -7  22 424.961 217.249   0
   3  -7 -24 48.3873 273.547   1
  -3   7  24 6.51435 251.423   2
   3  -7 -26 312.706 301.690   1
  -3   7  26 360.252 269.212   2
   3  -7 -28 52.7004 287.750   1
   3  -7 -30 27.6256 284.042   1
   4  -7  -1 2512.56 253.856   0
   4  -7   1 2195.97 245.108   0
   4  -7  -3 1157.99 240.220   0
   4  -7   3 1155.25 225.410   0
   4  -7  -5 4958.89 308.034   0
   4  -7   5 4430.68 286.943   0
   4  -7   7 58.7550 188.911   0
   4  -7   9 515.828 195.891   0
   4  -7  11 276.614 197.105   0
   4  -7  13 380.716 197.065   0
   4  -7  15 112.413 203.251   0
   4  -7 -15 158.444 240.324   1
   4  -7  17 2183.80 253.874   0
  -4   7  17 3196.41 317.161   2
   4  -7 -17 2898.37 303.659   1
   4  -7  19 164.624 213.055   0
  -4   7  19 42.8764 253.000   2
   4  -7 -19 205.279 261.580   1
   4  -7  21 112.067 203.558   0
  -4   7  21 391.558 265.011   2
   4  -7 -21-90.9487 268.138   1
   4  -7  23 103.867 228.915   0
  -4   7  23 169.081 258.750   2
   4  -7 -23 33.7699 262.424   1
  -4   7  25 357.720 279.002   2
   4  -7 -25 14.2598 274.262   1
  -4   7  27 510.852 298.185   2
   4  -7 -27 535.169 319.892   1
  -4   7  29 16.7197 304.776   2
   5  -7   0 5714.21 318.034   0
   5  -7  -2 288.573 219.289   0
   5  -7   2 191.497 215.946   0
   5  -7  -4 1856.61 254.277   0
   5  -7   4 1544.35 244.835   0
   5  -7   6 217.377 197.712   0
   5  -7  -6 65.0108 230.628   0
   5  -7   8 1056.89 222.749   0
   5  -7  10 667.444 214.251   0
   5  -7  12 1078.19 230.818   0
   5  -7  14 115.499 199.442   0
   5  -7  16 706.230 229.739   0
  -5   7  16 455.218 283.837   2
  -5   7  18 1442.69 311.200   2
   5  -7  18 1515.73 247.081   0
   5  -7  20 45.2551 223.994   0
  -5   7  20 221.471 286.795   2
  -5   7  22 609.866 289.414   2
   5  -7  22 260.764 224.479   0
  -5   7  24 28.0725 285.188   2
  -5   7  26 363.494 303.712   2
  -5   7  28-5.09352 314.798   2
  -5   7  30 171.124 322.770   2
   6  -7  -1 1353.75 260.477   0
   6  -7   1 1732.52 255.874   0
   6  -7  -3-33.5889 219.481   0
   6  -7   3 271.784 230.006   0
   6  -7  -5 414.024 231.511   0
   6  -7   5 372.037 220.496   0
   6  -7   7 1391.15 246.417   0
   6  -7  -7 1764.85 272.623   0
   6  -7   9 772.179 218.633   0
   6  -7  11 92.6507 210.562   0
   6  -7  13 117.500 206.930   0
   6  -7  15 84.9582 212.167   0
   6  -7  17 1031.18 239.128   0
  -6   7  17 1116.21 345.666   2
  -6   7  19 451.527 307.606   2
   6  -7  19 83.0443 220.002   0
  -6   7  21-12.1460 317.904   2
   6  -7  21 90.5533 226.165   0
   6  -7  23 321.122 240.282   0
  -6   7  23 100.991 313.905   2
  -6   7  25 121.695 316.415   2
   7  -7   0 835.601 248.396   0
   7  -7  -2 109.689 233.823   0
   7  -7   2 206.354 230.372   0
   7  -7  -4 311.089 242.168   0
   7  -7   4 156.271 225.470   0
   7  -7   6 50.7534 215.434   0
   7  -7  -6 50.6794 245.041   0
   7  -7  -8 1220.24 286.010   0
   7  -7   8 812.246 232.903   0
   7  -7  10 1039.67 250.907   0
   7  -7  12 182.847 222.046   0
   7  -7  14 277.953 222.961   0
   7  -7  16 67.0431 237.943   0
  -7   7  16-81.8554 338.245   2
  -7   7  18 216.922 322.156   2
   7  -7  18 130.458 234.387   0
   7  -7  20-84.3291 239.908   0
  -7   7  20 5.94119 350.580   2
   8  -7  -1 247.105 246.368   0
   8  -7   1 209.575 242.623   0
   8  -7  -3-22.7311 240.478   0
   8  -7   3 145.022 242.447   0
   8  -7   5 629.833 251.493   0
   8  -7  -5 545.600 255.967   0
   8  -7   7 249.594 234.175   0
   8  -7  -7-72.7459 256.148   0
   8  -7  -9 689.288 274.373   0
   8  -7   9 452.640 247.850   0
   8  -7 -11 224.688 272.720   0
   8  -7  11 260.539 239.724   0
   8  -7  13 396.116 247.135   0
   8  -7  15 36.8535 242.745   0
   8  -6   0 1915.41 278.279   0
   8  -6  -2 35.6890 241.262   0
   8  -6   2 150.475 238.900   0
   8  -6  -4 271.418 242.682   0
   8  -6   4-23.8992 231.769   0
   8  -6   6-35.1355 221.988   0
   8  -6  -6-86.6528 238.909   0
   8  -6  -8 582.398 264.825   0
   8  -6   8 474.896 225.676   0
   8  -6  10 761.231 242.927   0
   8  -6  12 278.532 230.576   0
   8  -6  14 169.014 235.253   0
  -8   6  14-12.5314 382.730   2
   8  -6  16 408.179 239.755   0
  -8   6  16 430.208 396.267   2
  -8   6  18 1184.23 424.438   2
   8  -6  18 831.742 266.047   0
   8  -6  20 242.009 254.409   0
   8  -5  -1 109.243 218.806   0
   8  -5   1 620.086 235.973   0
   8  -5  -3 51.8576 225.302   0
   8  -5   3 101.027 212.072   0
   8  -5   5 1189.53 240.115   0
   8  -5  -5 1397.28 259.886   0
   8  -5   7 677.540 226.388   0
   8  -5  -7 633.018 258.082   0
   8  -5   9 1199.63 245.007   0
   8  -5  11 318.391 222.077   0
   8  -5  13 742.894 235.456   0
  -8   5  13 564.607 377.947   2
   8  -5  15 234.579 220.746   0
  -8   5  15 398.242 370.780   2
  -8   5  17 1344.29 401.599   2
   8  -5  17 1328.30 258.609   0
  -8   5  19 406.966 368.004   2
   8  -5  19 308.125 239.942   0
   8  -5  21 256.181 237.493   0
  -8   5  21 368.425 373.678   2
   8  -4   0 1290.98 238.607   0
   8  -4  -2 129.012 216.720   0
   8  -4   2 6.18785 213.367   0
   8  -4  -4 831.364 240.776   0
   8  -4   4 507.384 211.992   0
   8  -4   6 503.229 218.813   0
   8  -4  -6 475.715 233.135   0
   8  -4   8 1348.60 232.615   0
   8  -4  10 1133.47 229.676   0
  -8   4  10 856.050 343.389   2
  -8   4  12 484.509 354.848   2
   8  -4  12 711.356 221.928   0
   8  -4  14 120.179 213.173   0
  -8   4  14 186.141 354.415   2
  -8   4  16 569.886 369.311   2
   8  -4  16 256.448 222.729   0
  -8   4  18 305.278 360.487   2
   8  -4  18 181.149 219.288   0
   8  -4  20 227.322 232.010   0
  -8   4  20 325.041 360.789   2
  -4  -8 -20 23.6290 451.451   1
  -8   4  22 848.827 386.641   2
  -4  -8 -22 1219.83 461.597   1
  -8   4  24 361.488 383.700   2
   8  -3  -1 1094.02 220.059   0
   8  -3   1 1289.01 214.302   0
   8  -3  -3 172.318 187.057   0
   8  -3   3-52.8072 190.816   0
   8  -3   5 878.397 209.848   0
   8  -3  -5 985.421 221.360   0
   8  -3   7 754.901 191.833   0
   8  -3   9 865.149 210.725   0
  -8   3   9 1217.76 348.666   2
  -8   3  11 199.211 328.780   2
   8  -3  11 130.226 183.323   0
   8  -3  13 361.738 196.961   0
  -8   3  13 441.531 316.579   2
  -3  -8 -13 443.828 327.620   1
   8  -3  15 121.373 186.371   0
  -8   3  15 100.050 300.109   2
  -3  -8 -15-24.0522 337.796   1
  -8   3  17 998.019 318.842   2
  -3  -8 -17 822.338 338.273   1
   8  -3  17 336.901 201.236   0
  -8   3  19 98.2229 299.432   2
   8  -3  19 42.8144 197.284   0
  -3  -8 -19 199.074 360.705   1
  -8   3  21 422.991 338.411   2
  -3  -8 -21 55.6493 359.570   1
  -8   3  23-71.0355 357.810   2
  -3  -8 -23 194.059 358.643   1
  -8   3  25 267.440 371.479   2
  -3  -8 -25 9198.04 577.571   1
  -3  -8 -27 448.355 383.258   1
   8  -2   0 8418.62 320.156   0
  -2  -8   0 7375.70 277.084   0
   8  -2  -2 363.509 185.132   0
  -2  -8   2 640.360 166.198   0
   8  -2   2 203.020 189.138   0
  -2  -8  -2 270.572 166.759   0
   8  -2   4 1035.05 190.453   0
   8  -2  -4 1443.45 212.673   0
  -2  -8  -4 1679.10 243.958   1
  -2  -8  -4 1213.72 185.060   0
  -2  -8   4 1119.74 175.897   0
  -2  -8   6 182.736 167.651   0
   8  -2   6 227.596 163.200   0
  -2  -8  -6 320.871 166.158   0
  -2  -8  -6 256.348 224.196   1
  -8   2   6 465.244 299.108   2
  -2  -8  -8 1271.76 273.818   1
  -8   2   8 1504.21 322.213   2
   8  -2   8 998.498 176.919   0
  -2  -8  -8 1266.19 186.326   0
  -2  -8   8 1352.71 198.662   0
   8  -2  10 3270.41 224.236   0
  -2  -8  10 3269.39 240.467   0
  -8   2  10 3430.37 344.304   2
  -2  -8 -10 3591.17 310.484   1
  -2  -8 -12 336.903 270.518   1
  -8   2  12 249.465 278.613   2
   8  -2  12 60.1585 167.299   0
  -2  -8 -14 153.297 275.840   1
  -8   2  14 315.180 278.276   2
   8  -2  14 159.448 165.110   0
   8  -2  16 1825.30 206.816   0
  -2  -8 -16 1465.04 318.525   1
  -8   2  16 1540.85 313.807   2
  -2  -8 -18 850.974 315.204   1
  -8   2  18 834.155 311.819   2
  -2  -8 -20 29.0588 316.701   1
  -8   2  20-77.9622 317.511   2
  -2  -8 -22 911.428 349.362   1
  -8   2  22 852.996 354.381   2
  -2  -8 -24 206.816 330.250   1
  -8   2  24 39.3636 344.370   2
  -2  -8 -26 667.432 342.474   1
  -2  -8 -28 223.940 378.772   1
   8  -1  -1 3304.26 211.220   0
   8  -1   1 3195.76 211.680   0
  -1  -8  -1 3167.93 238.307   0
  -1  -8   1 3028.48 235.934   0
   8  -1   3 377.434 155.343   0
  -1  -8   3 674.741 191.382   0
   8  -1  -3 405.972 157.638   0
  -1  -8  -3 563.959 187.102   0
  -1  -8  -5 1390.65 223.541   1
  -1  -8   5 1253.07 196.051   0
  -8   1   5 1340.30 285.275   2
  -1  -8  -5 1517.70 203.804   0
   8  -1   5 1483.14 168.576   0
  -1  -8  -7 1389.77 197.405   0
  -1  -8  -7 1332.63 249.323   1
  -8   1   7 987.490 275.365   2
  -1  -8   7 1074.22 188.230   0
   8  -1   7 1085.80 157.078   0
   8  -1   9 2434.04 189.616   0
  -1  -8   9 2429.73 226.785   0
  -8   1   9 2446.00 296.086   2
  -1  -8  -9 2168.27 270.474   1
  -1  -8  11 126.652 189.721   0
  -1  -8 -11-29.1342 244.439   1
  -8   1  11 398.218 265.914   2
   8  -1  11 80.0046 145.099   0
  -1  -8  13 1010.23 210.303   0
   8  -1  13 1170.47 168.070   0
  -1  -8 -13 1475.48 275.125   1
  -8   1  13 892.998 280.755   2
  -1  -8 -15 489.323 271.847   1
  -8   1  15 473.840 283.942   2
  -8   1  17 6021.91 410.395   2
  -1  -8 -17 5905.17 377.542   1
  -1  -8 -19 562.913 283.348   1
  -8   1  19 200.602 324.534   2
  -1  -8 -21 363.206 289.008   1
  -8   1  21 199.331 300.303   2
  -1  -8 -23 150.561 311.012   1
  -1  -8 -25 464.702 334.168   1
  -1  -8 -27 748.644 366.252   1
  -1  -8 -29 71.6182 356.654   1
  -8   0   0 4229.81 300.030   2
   0  -8   0 4313.91 268.813   0
   0  -8  -2 141.997 186.482   0
  -8   0   2 288.172 237.245   2
   0  -8   2 210.508 185.498   0
   0  -8   4 211.975 189.164   0
   0  -8  -4 675.890 195.911   1
  -8   0   4 454.687 233.551   2
   0  -8  -4 467.739 185.247   0
   0  -8  -6 140.015 192.741   1
   0  -8  -6 99.9899 180.696   0
   0  -8   6 138.122 173.506   0
  -8   0   6 358.246 246.303   2
   0  -8  -8 410.641 220.135   1
  -8   0   8 900.181 257.554   2
   0  -8   8 499.134 199.255   0
   0  -8  10 1444.78 206.074   0
   0  -8 -10 1337.63 254.203   1
  -8   0  10 1175.98 271.748   2
   0  -8 -12 888.997 256.021   1
  -8   0  12 896.674 274.634   2
   0  -8  12 1190.72 205.621   0
   0  -8 -14 1169.14 269.394   1
   0  -8  14 1328.47 217.959   0
  -8   0  14 876.886 301.056   2
   0  -8 -16 1175.81 280.585   1
  -8   0  16 1387.62 307.067   2
   0  -8  16 1275.94 227.600   0
   0  -8 -18 2240.97 321.336   1
  -8   0  18 2080.07 336.783   2
   0  -8 -20 659.492 293.067   1
   0  -8 -22 516.858 312.914   1
   0  -8 -24 379.430 291.298   1
   0  -8 -26 197.264 321.983   1
   0  -8 -28 662.167 341.523   1
  -8  -1   1 2371.03 254.165   2
  -8  -1  -1 2299.03 247.303   2
   1  -8  -1 2389.31 240.633   0
   1  -8   1 2411.43 243.646   0
   1  -8  -3 384.874 198.389   0
  -8  -1   3 447.646 223.209   2
  -8  -1  -3 296.369 222.181   2
   1  -8   3 269.162 201.431   0
   1  -8   5 1107.15 211.489   0
   1  -8  -5 1482.22 228.314   0
  -8  -1   5 1482.78 251.304   2
   1  -8  -5 1426.09 210.541   1
   1  -8  -7 861.872 223.180   1
   1  -8   7 895.500 204.611   0
  -8  -1   7 689.525 249.605   2
   1  -8  -9 749.609 221.444   1
  -8  -1   9 490.326 261.729   2
   1  -8   9 497.295 199.008   0
   1  -8  11 1716.67 229.866   0
   1  -8 -11 1454.41 245.415   1
  -8  -1  11 1292.40 282.855   2
   1  -8 -13 145.880 229.622   1
  -8  -1  13 138.132 270.424   2
   1  -8  13 71.6665 193.880   0
   1  -8  15 348.389 204.124   0
   1  -8 -15 395.264 243.362   1
   1  -8  17 2962.76 266.347   0
   1  -8 -17 3042.26 312.829   1
   1  -8 -19 533.519 281.289   1
   1  -8  19 326.256 212.499   0
   1  -8 -21 296.722 289.996   1
   1  -8 -23 130.554 276.981   1
   1  -8 -25 649.738 285.523   1
   1  -8 -27 1229.39 344.259   1
   1  -8 -29 137.692 307.268   1
  -8  -2   0 5611.62 281.922   2
   2  -8   0 6034.78 312.125   0
  -8  -2   2 330.868 218.400   2
   2  -8  -2 139.369 203.271   0
  -8  -2  -2 281.200 201.746   2
   2  -8   2 318.571 207.650   0
   2  -8  -4 334.241 205.037   0
  -8  -2   4 441.561 229.575   2
  -8  -2  -4 675.033 195.468   2
   2  -8   4 355.835 206.533   0
   2  -8  -6 527.109 212.037   1
   2  -8   6 839.865 222.037   0
   2  -8  -6 807.557 224.172   0
  -8  -2   6 609.282 243.187   2
   2  -8  -8 1169.99 218.903   1
  -8  -2   8 1157.48 260.167   2
   2  -8   8 1288.37 228.157   0
   2  -8 -10 2570.58 258.528   1
   2  -8  10 2907.10 264.073   0
   2  -8 -12 271.530 224.445   1
   2  -8  12 152.873 196.252   0
   2  -8 -14 359.863 230.197   1
   2  -8  14 328.105 208.708   0
   2  -8 -16 1606.79 283.308   1
   2  -8  16 1832.47 252.526   0
  -2   8  16 1461.04 252.331   2
   2  -8  18 2327.14 267.161   0
   2  -8 -18 2219.10 317.643   1
   2  -8 -20 42.6554 261.992   1
   2  -8  20 149.251 216.764   0
   2  -8 -22 593.649 279.404   1
   2  -8 -24 286.813 277.631   1
   2  -8 -26 574.259 304.908   1
   2  -8 -28 279.377 341.039   1
   3  -8  -1 5699.74 323.994   0
   3  -8   1 5877.58 329.389   0
   3  -8  -3 1281.12 242.343   0
   3  -8   3 1437.02 251.335   0
   3  -8   5 577.195 222.759   0
   3  -8  -5 637.886 237.971   0
   3  -8   7 1918.99 250.508   0
   3  -8   9 1292.32 227.948   0
   3  -8  -9 1376.22 248.205   1
   3  -8  11 887.952 229.750   0
   3  -8 -11 588.455 230.550   1
   3  -8  13 531.324 221.299   0
   3  -8 -13 330.330 234.653   1
   3  -8 -15 111.617 238.460   1
   3  -8  15 212.719 208.899   0
   3  -8  17 2866.85 284.615   0
  -3   8  17 2852.91 296.448   2
   3  -8 -17 2596.77 303.126   1
   3  -8 -19-30.2038 250.444   1
   3  -8  19 17.0709 208.323   0
  -3   8  19 223.846 245.228   2
   3  -8 -21 132.424 276.971   1
  -3   8  21 406.128 262.555   2
   3  -8  21 90.8852 217.509   0
   3  -8 -23 33.0509 269.884   1
   3  -8 -25 152.395 271.806   1
   3  -8 -27 712.590 300.407   1
   4  -8   0 4089.34 301.371   0
   4  -8  -2-97.7993 210.245   0
   4  -8   2 67.2019 218.350   0
   4  -8  -4 390.207 218.926   0
   4  -8   4 353.374 215.228   0
   4  -8   6 60.4414 217.353   0
   4  -8   8 845.219 227.101   0
   4  -8  10 1236.63 221.861   0
   4  -8  12 311.416 215.780   0
   4  -8  14 99.7626 201.339   0
   4  -8  16 226.645 216.001   0
   4  -8 -16-40.7315 249.800   1
  -4   8  18 1216.10 287.921   2
   4  -8  18 1222.33 248.476   0
   4  -8 -18 1357.58 282.038   1
   4  -8  20 169.118 216.406   0
  -4   8  20 146.338 262.281   2
   4  -8 -20 155.499 259.777   1
  -4   8  22 736.152 279.062   2
   4  -8  22 950.492 246.407   0
   4  -8 -22 355.200 301.113   1
  -4   8  24 145.922 275.658   2
   4  -8 -24 84.8302 280.977   1
   4  -8 -26 237.584 303.722   1
   5  -8  -1 824.864 249.286   0
   5  -8   1 1134.91 249.948   0
   5  -8  -3 257.453 234.934   0
   5  -8   3-29.5486 224.471   0
   5  -8  -5 337.089 228.965   0
   5  -8   5 181.592 219.183   0
   5  -8   7 1139.11 244.123   0
   5  -8  -7 1579.83 262.056   0
   5  -8   9 753.903 233.912   0
   5  -8  11 64.8326 204.789   0
   5  -8  13 200.867 224.627   0
   5  -8  15-45.3404 215.402   0
   5  -8  17 797.078 235.118   0
  -5   8  17 1298.39 313.990   2
  -5   8  19 430.468 297.561   2
   5  -8  19 277.033 238.771   0
  -5   8  21 26.6993 297.188   2
   5  -8  21 117.067 232.731   0
  -5   8  23 69.1009 295.034   2
  -5   8  25 216.626 307.674   2
  -5   8  27 413.786 326.143   2
   6  -8   0 1327.56 261.994   0
   6  -8  -2 224.755 233.825   0
   6  -8   2 124.976 241.697   0
   6  -8  -4 365.385 242.276   0
   6  -8   4 188.054 233.921   0
   6  -8   6 296.263 216.350   0
   6  -8  -6 23.1559 228.940   0
   6  -8   8 1017.87 239.190   0
   6  -8  -8 1060.72 276.644   0
   6  -8  10 1156.77 252.576   0
   6  -8  12 100.507 217.545   0
   6  -8  14 220.742 224.545   0
   6  -8  16 140.535 228.552   0
  -6   8  16 248.258 320.436   2
  -6   8  18 144.854 332.382   2
   6  -8  18 65.8357 237.394   0
  -6   8  20 187.065 332.103   2
  -6   8  22 247.416 324.938   2
   7  -8  -1 396.490 254.095   0
   7  -8   1 348.201 248.050   0
   7  -8  -3 184.184 247.608   0
   7  -8   3 200.524 240.786   0
   7  -8   5 207.857 238.954   0
   7  -8  -5 1.60687 257.488   0
   7  -8   7 332.281 241.337   0
   7  -8  -7 219.189 253.580   0
   7  -8  -9 1126.97 286.789   0
   7  -8   9 792.299 254.408   0
   7  -8  11 27.5854 228.791   0
   7  -8 -11 70.4768 273.893   0
   7  -8  13-1.80135 240.290   0
  -7   8  15 216.848 377.383   2
   8  -8   0 189.983 257.938   0
   8  -8  -2 213.020 277.006   0
   8  -8   2-43.7628 253.554   0
   8  -8   4 186.357 262.460   0
   9  -7   0 795.171 290.224   0
   9  -7  -2-106.602 275.544   0
   9  -7   2-38.9530 265.540   0
   9  -7   4 118.871 264.865   0
   9  -7  -4 177.978 273.450   0
   9  -7   6 162.749 269.527   0
   9  -7  -6 186.898 289.105   0
   9  -7   8 83.6761 259.869   0
   9  -6  -1 387.428 258.514   0
   9  -6   1 509.226 254.747   0
   9  -6  -3-34.2038 250.964   0
   9  -6   5 71.4307 239.652   0
   9  -6  -5 265.487 268.157   0
   9  -6   7 206.429 242.986   0
   9  -6  -7 463.926 277.756   0
   9  -6  -9 381.289 288.445   0
   9  -6   9 347.262 248.009   0
   9  -6 -11 580.331 301.470   0
   9  -6  11 101.756 246.416   0
   9  -6  13 27.2564 245.613   0
   9  -6  15 22.3094 242.363   0
   9  -5   0 1840.04 288.185   0
   9  -5  -2 58.0765 237.990   0
   9  -5   2-117.165 239.890   0
   9  -5   4 184.331 244.234   0
   9  -5  -4 219.021 251.471   0
   9  -5   6-83.8094 236.027   0
   9  -5  -6 193.650 257.307   0
   9  -5  -8 499.761 273.455   0
   9  -5   8 389.283 238.962   0
  -9   5  10 289.373 388.366   2
   9  -5  10 73.7358 217.705   0
  -9   5  12 170.806 366.175   2
   9  -5  12 280.877 233.684   0
   9  -5  14 133.673 224.466   0
  -9   5  14 199.020 367.172   2
  -9   5  16 248.285 404.933   2
   9  -5  16 83.0571 243.719   0
   9  -5  18 650.396 260.420   0
   9  -5  20 472.346 251.117   0
   9  -4  -1 1056.94 248.576   0
   9  -4   1 882.995 245.954   0
   9  -4  -3 336.617 242.773   0
   9  -4   3 55.4643 223.525   0
   9  -4   5 466.330 231.058   0
   9  -4  -5 527.181 245.952   0
   9  -4  -7 1643.71 281.052   0
   9  -4   7 1213.52 250.598   0
   9  -4   9 691.964 239.422   0
  -9   4   9 1025.30 360.320   2
  -9   4  11 35.8392 349.866   2
   9  -4  11-96.1397 207.644   0
   9  -4  13 75.9998 210.861   0
  -9   4  13 386.845 374.384   2
  -9   4  15 280.629 383.883   2
  -4  -9 -15 281.182 438.830   1
   9  -4  15 15.3866 202.371   0
   9  -4  17 340.511 228.577   0
  -9   4  17 298.649 378.862   2
  -4  -9 -17 722.252 462.563   1
  -9   4  19 100.400 357.204   2
  -4  -9 -19 127.321 494.448   1
   9  -4  19 1.66690 220.230   0
   9  -3   0 1943.23 250.176   0
   9  -3  -2 474.753 217.495   0
   9  -3   2 451.783 226.249   0
   9  -3   4 1266.82 228.845   0
   9  -3  -4 1825.05 251.505   0
   9  -3  -6 392.016 224.848   0
   9  -3   6 494.580 200.403   0
   9  -3   8 1336.43 225.267   0
  -9   3   8 1550.16 366.349   2
  -3  -9 -10 248.145 313.614   1
  -9   3  10 385.775 338.114   2
   9  -3  10 492.026 204.675   0
   9  -3  12 313.756 196.019   0
  -3  -9 -12 277.912 330.561   1
  -9   3  12 200.789 317.688   2
  -3  -9 -14 60.2814 348.612   1
  -9   3  14 45.6669 319.856   2
   9  -3  14 205.257 192.653   0
  -3  -9 -16-3.31352 362.873   1
  -9   3  16 188.420 337.529   2
   9  -3  16 156.671 199.462   0
  -3  -9 -18 574.209 389.157   1
  -9   3  18 467.010 366.603   2
  -3  -9 -20 33.0393 376.059   1
  -9   3  20 67.2852 365.549   2
  -3  -9 -22 604.422 394.745   1
  -3  -9 -24 153.557 407.009   1
   9  -2  -1 778.435 197.975   0
   9  -2   1 560.095 195.721   0
   9  -2  -3 277.669 180.088   0
  -2  -9   3 231.520 173.872   0
  -2  -9   5 379.215 174.310   0
   9  -2  -5 599.667 210.476   0
  -9   2   5 227.168 308.992   2
  -9   2   7 376.845 319.025   2
   9  -2  -7 537.818 212.328   0
  -2  -9   7 387.216 190.665   0
  -2  -9   9 945.371 205.140   0
  -9   2   9 1100.83 328.643   2
  -2  -9  11 126.843 191.179   0
  -2  -9 -11 4.25742 275.917   1
  -9   2  11 216.685 299.685   2
  -2  -9 -13 901.588 303.727   1
  -9   2  13 815.021 308.968   2
  -2  -9 -15 165.041 300.585   1
  -9   2  15 103.480 308.412   2
  -2  -9 -17 1607.18 348.867   1
  -9   2  17 1198.27 354.803   2
  -2  -9 -19-0.38676 321.480   1
  -9   2  19-34.3826 320.500   2
  -2  -9 -21 258.822 353.927   1
  -9   2  21-56.8749 344.094   2
  -2  -9 -23-77.6758 372.384   1
  -9   2  23 231.916 377.820   2
  -2  -9 -25-16.8935 380.612   1
  -1  -9   0 1442.10 217.177   0
  -1  -9   2 530.715 193.223   0
  -9   1   2 570.277 281.987   2
  -1  -9  -2 417.972 202.337   0
  -1  -9   4 196.081 193.335   0
  -9   1   4 208.042 287.004   2
  -1  -9  -4 169.957 177.041   0
  -1  -9  -6 510.117 195.064   0
  -9   1   6 471.199 284.651   2
  -1  -9   6 478.179 190.710   0
  -1  -9   8 470.307 186.843   0
  -1  -9  -8 478.450 196.296   0
  -9   1   8 664.952 288.835   2
  -1  -9  10 2925.63 248.739   0
  -9   1  10 2742.97 325.356   2
  -1  -9 -10 3081.80 249.236   0
  -1  -9 -10 2904.23 306.389   1
  -1  -9 -12 516.262 270.161   1
  -1  -9  12 740.822 215.117   0
  -9   1  12 478.052 291.133   2
  -1  -9  14 704.718 212.550   0
  -1  -9 -14 367.721 280.001   1
  -9   1  14 460.259 316.953   2
  -1  -9 -16 500.089 299.091   1
  -9   1  16 530.683 302.830   2
  -1  -9 -18 541.985 304.501   1
  -9   1  18 351.712 325.911   2
  -1  -9 -20-104.640 306.263   1
  -1  -9 -22 60.9765 333.440   1
  -9   1  22-99.3209 347.376   2
  -1  -9 -24 415.381 328.019   1
  -1  -9 -26 244.854 332.195   1
  -9   0   1 429.622 251.803   2
  -9   0  -1 265.164 253.595   2
   0  -9  -1 721.546 213.972   0
   0  -9   1 508.518 211.048   0
   0  -9   3 244.718 210.327   0
  -9   0   3 687.874 265.726   2
   0  -9  -3 156.837 194.898   0
   0  -9   5 792.324 217.865   0
   0  -9  -5 1105.00 214.601   0
  -9   0   5 836.044 271.486   2
   0  -9  -7 289.017 192.679   0
  -9   0   7 363.252 263.236   2
   0  -9   7 154.655 199.104   0
   0  -9   9 1542.63 230.482   0
  -9   0   9 1609.64 294.238   2
   0  -9  -9 1950.13 239.556   0
   0  -9 -11 641.953 250.615   1
   0  -9  11 534.550 217.747   0
  -9   0  11 112.669 283.236   2
   0  -9 -13 976.844 263.715   1
  -9   0  13 561.027 292.244   2
   0  -9  13 660.791 219.209   0
   0  -9 -15 185.548 263.735   1
  -9   0  15 18.4311 303.146   2
   0  -9  15 363.738 211.450   0
   0  -9  17 1733.19 254.124   0
   0  -9 -17 1486.51 313.162   1
  -9   0  17 1484.56 330.210   2
   0  -9 -19 332.364 300.246   1
   0  -9 -21 612.467 289.429   1
   0  -9 -23 341.205 308.602   1
   0  -9 -25 545.679 313.866   1
  -9  -1   0 1161.97 247.771   2
   1  -9   0 1209.44 235.594   0
  -9  -1   2 173.815 247.195   2
  -9  -1  -2 62.5535 226.826   2
   1  -9  -2 179.722 205.535   0
   1  -9   2 44.8814 202.866   0
   1  -9   4 444.634 208.770   0
   1  -9  -4 757.582 228.349   0
  -9  -1   4 573.266 253.561   2
  -9  -1  -4 430.661 241.532   2
   1  -9   6 652.435 213.514   0
   1  -9  -6 528.215 211.339   0
  -9  -1   6 397.583 250.687   2
   1  -9  -8 778.254 219.881   0
  -9  -1   8 594.218 268.372   2
   1  -9   8 509.265 222.602   0
  -9  -1  10 373.816 277.614   2
   1  -9  10 538.618 223.131   0
   1  -9 -12 1166.68 266.840   1
   1  -9  12 1144.42 233.241   0
  -9  -1  12 902.812 304.997   2
   1  -9 -14 295.834 261.125   1
   1  -9  14 95.3071 221.363   0
   1  -9 -16 800.571 283.045   1
   1  -9  16 820.269 236.499   0
   1  -9 -18 948.482 291.153   1
   1  -9  18 1302.26 253.138   0
   1  -9 -20 510.366 278.533   1
   1  -9 -22 623.711 291.471   1
   1  -9 -24 60.3707 292.737   1
   1  -9 -26 368.626 329.798   1
  -9  -2   1 3018.98 278.978   2
   2  -9  -1 3400.51 294.056   0
   2  -9   1 2980.52 284.933   0
  -9  -2   3-14.8441 229.935   2
   2  -9  -3 147.756 216.283   0
   2  -9   3 39.5524 220.639   0
   2  -9   5 1742.83 252.156   0
   2  -9  -5 1607.43 247.792   0
  -9  -2   5 1926.41 285.352   2
  -9  -2   7 277.330 271.758   2
   2  -9  -7 262.991 223.445   0
   2  -9   7 26.2885 216.610   0
   2  -9   9 635.600 221.597   0
   2  -9  -9 965.559 238.684   0
   2  -9 -11 46.8983 224.480   1
   2  -9  11 102.145 203.317   0
   2  -9 -13-2.09844 243.850   1
   2  -9  13 17.7876 208.397   0
   2  -9 -15 18.6060 254.896   1
   2  -9  15 225.346 222.161   0
   2  -9 -17 1342.12 291.542   1
   2  -9  17 1540.99 260.213   0
   2  -9 -19 52.8762 289.809   1
   2  -9  19 295.525 225.642   0
   2  -9 -23 348.378 290.680   1
   2  -9 -25 103.350 293.913   1
   3  -9   0 3766.69 315.962   0
   3  -9  -2 103.921 227.501   0
   3  -9   2 175.751 227.871   0
   3  -9   4 1239.37 255.181   0
   3  -9  -4 1220.79 253.196   0
   3  -9   6 449.802 228.434   0
   3  -9  -6 408.645 235.091   0
   3  -9  -8 841.250 256.368   0
   3  -9   8 721.163 233.289   0
   3  -9  10 669.156 229.567   0
   3  -9  12 182.248 222.014   0
   3  -9 -12 232.792 246.576   1
   3  -9  14 68.8796 223.929   0
   3  -9 -14-52.2491 254.383   1
   3  -9  16 668.936 246.705   0
   3  -9 -16 415.229 265.446   1
   3  -9 -18 206.210 276.502   1
   3  -9  18 575.009 245.746   0
   3  -9 -20 89.3388 289.666   1
   3  -9  20 319.268 248.090   0
   3  -9 -22 210.506 294.493   1
   3  -9  22 491.845 254.000   0
   4  -9  -1 20.6412 233.984   0
   4  -9   1 83.6112 229.641   0
   4  -9  -3 124.819 237.634   0
   4  -9   3-77.2652 224.598   0
   4  -9   5 501.899 236.947   0
   4  -9  -5 538.112 244.417   0
   4  -9   7 741.573 230.401   0
   4  -9  -7 884.808 259.201   0
   4  -9  -9 662.486 249.678   0
   4  -9   9 599.572 237.265   0
   4  -9  11-17.1816 224.164   0
   4  -9  13 248.996 216.427   0
   4  -9  15 274.974 228.926   0
  -4   9  17 633.509 291.378   2
   4  -9  17 833.471 250.494   0
   4  -9  19 622.587 267.589   0
  -4   9  19 327.181 279.666   2
   4  -9 -19 522.311 297.051   1
   4  -9 -21 5.98417 299.749   1
   4  -9 -23-4.11620 289.202   1
   5  -9   0 548.144 253.550   0
   5  -9  -2 371.125 248.531   0
   5  -9   2-38.3592 228.127   0
   5  -9  -4-2.00070 231.766   0
   5  -9   6-10.6774 222.687   0
   5  -9  -6 102.062 232.555   0
   5  -9  -8 807.328 257.298   0
   5  -9   8 696.884 244.850   0
   5  -9 -10 1426.80 293.811   0
   5  -9  10 1246.05 263.088   0
   5  -9  12-23.1918 230.675   0
   5  -9  14 88.6783 226.135   0
   5  -9  16 237.134 239.613   0
  -5   9  18 211.072 312.318   2
  -5   9  20 101.168 302.595   2
  -5   9  22 270.883 308.646   2
   6  -9  -1 591.216 262.623   0
   6  -9   1 512.010 254.833   0
   6  -9  -3 65.1888 247.693   0
   6  -9   3 202.113 241.475   0
   6  -9   5 94.2998 235.074   0
   6  -9  -5 197.339 265.668   0
   6  -9   7 520.826 251.853   0
   6  -9  -7 457.592 264.949   0
   6  -9  -9 1398.60 300.439   0
   6  -9   9 1630.29 279.141   0
   6  -9 -11 219.771 267.301   0
   6  -9  11 326.669 241.553   0
  10  -6   0 987.366 301.232   0
  10  -6   2-38.2411 270.988   0
  10  -6  -2-48.0606 287.971   0
  10  -6   4-91.0988 265.327   0
  10  -6  -4 88.0254 275.595   0
  10  -6   6 64.4816 256.106   0
  10  -6  -6 51.7345 280.106   0
  10  -6   8-33.5585 257.352   0
  10  -5  -1 479.081 286.506   0
  10  -5   1 392.050 275.767   0
  10  -5  -3 135.172 281.339   0
  10  -5   5 260.267 259.833   0
  10  -5  -5 7.62839 277.172   0
  10  -5  -7 292.957 282.512   0
  10  -5   7 207.284 242.119   0
  10  -5  -9 809.221 297.666   0
  10  -5   9 544.694 267.593   0
  10  -5  11 229.658 239.735   0
  10  -5 -11 258.710 294.815   0
  10  -5  13-67.6777 243.931   0
  10  -5  15-93.8952 252.854   0
  10  -4   0 1606.04 284.055   0
  10  -4  -2-83.1822 245.492   0
  10  -4  -4 291.492 249.039   0
  10  -4  -6 152.126 244.943   0
  10  -4  -8 781.990 270.854   0
 -10   4   8 1012.94 414.419   2
  10  -4 -10 576.991 273.058   0
 -10   4  10 50.8256 377.547   2
 -10   4  12 187.008 416.406   2
  -4 -10 -18 421.818 504.784   1
 -10   3   5 142.163 345.517   2
 -10   3   7 1032.91 390.695   2
 -10   3   9 261.207 353.379   2
 -10   3  11 212.304 355.859   2
 -10   3  13-4.10075 375.585   2
 -10   3  15-30.7709 355.832   2
  -3 -10 -19 59.4542 406.341   1
  -3 -10 -21 47.5599 421.549   1
 -10   2   2 116.125 335.382   2
 -10   2   4 477.102 333.277   2
 -10   2   6 35.7626 330.131   2
 -10   2   8 213.642 319.338   2
 -10   2  10 768.904 337.355   2
 -10   2  12-50.9176 343.880   2
 -10   2  14 91.5858 319.448   2
 -10   2  16 372.291 367.755   2
  -2 -10 -18 299.404 356.943   1
 -10   2  18 549.968 349.675   2
  -2 -10 -20-28.3807 362.729   1
  -2 -10 -22-117.957 394.826   1
  -1 -10  -1 308.458 195.297   0
  -1 -10   1 300.929 197.513   0
 -10   1   1 276.428 300.023   2
 -10   1  -1 222.314 298.508   2
  -1 -10   3 177.879 206.608   0
 -10   1   3 107.038 296.892   2
  -1 -10  -3 131.013 191.954   0
 -10   1   5 296.725 312.763   2
  -1 -10  -5 150.371 192.713   0
  -1 -10   5 31.8529 204.387   0
  -1 -10   7 344.201 206.455   0
 -10   1   7 464.697 304.241   2
 -10   1   9 1138.09 329.617   2
  -1 -10   9 1030.06 213.482   0
  -1 -10  11 385.743 225.619   0
 -10   1  11 340.080 298.155   2
  -1 -10  13 191.888 199.592   0
 -10   1  13 208.982 325.274   2
 -10   1  15 18.8163 322.757   2
 -10   1  17 726.243 363.323   2
  -1 -10 -19 19.7022 322.993   1
 -10   1  19-63.9051 337.137   2
  -1 -10 -21 119.788 347.210   1
  -1 -10 -23 213.929 351.294   1
   0 -10   0 1126.70 238.431   0
 -10   0   0 1020.53 289.187   2
   0 -10   2 212.199 203.649   0
 -10   0   2 313.653 288.306   2
 -10   0  -2 130.137 283.618   2
   0 -10  -2 96.1320 207.003   0
   0 -10   4 690.495 216.573   0
 -10   0   4 107.799 274.923   2
 -10   0  -4 365.753 277.374   2
   0 -10  -4 318.643 205.609   0
 -10   0   6 466.455 293.185   2
   0 -10  -6 19.2676 212.376   0
   0 -10   6-30.3865 221.630   0
   0 -10   8 796.715 224.012   0
   0 -10  -8 1000.57 219.384   0
 -10   0   8 982.057 304.181   2
   0 -10 -10 704.861 213.206   0
   0 -10  10 607.814 229.155   0
 -10   0  10 832.267 312.296   2
   0 -10 -12 732.199 220.950   0
 -10   0  12 378.632 313.170   2
   0 -10  12 502.366 226.414   0
 -10   0  14 111.485 308.444   2
   0 -10  14 370.029 229.089   0
 -10   0  16-76.6777 326.331   2
   0 -10  16 186.641 222.150   0
   0 -10 -18 728.050 308.623   1
   0 -10 -20 201.206 297.990   1
   0 -10 -22 428.116 319.820   1
 -10  -1   1 612.601 267.382   2
   1 -10  -1 387.026 232.133   0
   1 -10   1 498.982 230.606   0
   1 -10   3-54.4446 228.326   0
 -10  -1   3 117.970 262.124   2
   1 -10  -3-22.6313 214.971   0
   1 -10   5 1309.86 247.452   0
 -10  -1   5 1232.79 300.249   2
   1 -10  -5 1235.75 246.613   0
 -10  -1   7 46.0254 283.315   2
   1 -10  -7 339.664 221.666   0
   1 -10   7-62.2545 224.391   0
   1 -10  -9 907.248 234.026   0
 -10  -1   9 719.798 300.421   2
   1 -10   9 789.953 244.840   0
   1 -10  11 133.771 216.836   0
   1 -10 -11 95.0393 210.268   0
 -10  -1  11 164.537 296.123   2
 -10  -1  13-10.9379 313.162   2
   1 -10  13 192.841 228.166   0
   1 -10  15 14.3561 232.784   0
   1 -10  17 832.448 252.552   0
   1 -10 -19 4.63070 299.854   1
   1 -10  19 171.039 242.497   0
   1 -10 -21 108.830 314.344   1
   1 -10 -23 87.5642 311.403   1
   2 -10   0 2824.98 300.401   0
   2 -10   2 611.721 248.437   0
   2 -10  -2 518.313 246.419   0
   2 -10   4 277.876 236.433   0
   2 -10  -4 193.037 232.434   0
   2 -10   6-18.3173 230.894   0
   2 -10  -6 86.9727 232.286   0
   2 -10  -8 484.383 238.474   0
   2 -10   8 402.995 239.167   0
   2 -10 -10 294.956 231.836   0
   2 -10  10 412.212 241.011   0
   2 -10  12 310.018 241.641   0
   2 -10 -12 639.652 249.017   0
   2 -10  14 64.3703 235.844   0
   2 -10  16 127.970 254.127   0
   2 -10  18 608.965 253.699   0
   2 -10 -20 173.524 294.086   1
   2 -10 -22 461.127 322.919   1
   3 -10  -1 691.000 257.861   0
   3 -10   1 966.339 262.737   0
   3 -10   3 197.957 238.099   0
   3 -10  -3 106.481 242.854   0
   3 -10   5 512.978 251.615   0
   3 -10  -5 547.880 253.334   0
   3 -10   7 195.369 237.627   0
   3 -10  -7 617.190 249.117   0
   3 -10  -9 293.283 246.379   0
   3 -10   9 203.431 234.546   0
   3 -10 -11 73.8033 256.287   0
   3 -10  11 150.486 236.895   0
   3 -10  15 109.020 240.128   0
   3 -10  17 280.313 259.862   0
   3 -10 -21-121.432 313.070   1
   4 -10   0 1061.22 274.557   0
   4 -10  -2 84.4759 248.857   0
   4 -10   2 239.975 251.898   0
   4 -10   4 295.604 252.195   0
   4 -10  -4 445.272 251.929   0
   4 -10   6-7.19181 244.135   0
   4 -10  -6 142.529 257.542   0
   4 -10  -8 276.956 253.656   0
   4 -10   8 390.727 249.151   0
   4 -10 -10 253.220 258.811   0
   4 -10  10 437.296 261.229   0
   4 -10 -12 734.557 280.547   0
   4 -10  12 42.4511 247.916   0
   5 -10  -1 26.2585 263.234   0
   5 -10   1 152.270 261.752   0
   5 -10   3 39.3893 263.703   0
   5 -10  -3 253.947 263.228   0
   5 -10   5 359.292 270.238   0
   5 -10  -5 557.587 282.891   0
 -11   3   2-9.09074 411.676   2
 -11   3   4 237.941 394.936   2
 -11   3   6-55.8845 394.231   2
 -11   3   8 748.667 427.791   2
 -11   2   1 544.972 373.620   2
 -11   2  -1 45.0868 367.277   2
 -11   2   3 67.7680 365.523   2
 -11   2   5 66.8793 359.930   2
 -11   2   7-10.0468 360.792   2
 -11   2   9 743.001 362.820   2
 -11   2  11 263.466 376.003   2
 -11   1   0 542.182 344.424   2
 -11   1   2 62.2447 336.217   2
 -11   1  -2-120.180 335.378   2
 -11   1   4-19.6924 337.243   2
 -11   1   6-7.02032 337.372   2
 -11   1   8 448.520 342.394   2
 -11   1  10 395.516 347.170   2
 -11   1  12 120.572 350.953   2
 -11   1  14-79.7562 356.735   2
   0 -11  -1 320.994 219.510   0
   0 -11   1 106.972 221.654   0
   0 -11   3 196.085 231.745   0
 -11   0   3 259.196 320.795   2
   0 -11  -3-51.5734 226.344   0
 -11   0   5-1.63676 305.638   2
   0 -11   5 92.5101 222.580   0
   0 -11  -5 307.579 228.178   0
   0 -11   7 412.893 241.437   0
 -11   0   7 826.916 336.895   2
   0 -11  -7 466.666 231.976   0
   0 -11   9 569.459 243.187   0
 -11   0   9 346.390 337.038   2
 -11   0  11 237.401 328.298   2
   0 -11  11 376.192 239.793   0
   0 -11  13 46.1509 227.419   0
 -11   0  15-114.809 341.505   2
   0 -11  15 79.0861 233.638   0
   1 -11   0 1402.96 269.201   0
   1 -11   2 24.0065 245.491   0
   1 -11  -2 22.6224 232.749   0
   1 -11   4 361.917 245.075   0
   1 -11  -4 112.142 231.184   0
   1 -11   6 60.7713 232.223   0
   1 -11  -6-8.41676 228.125   0
 -11  -1   8 422.060 334.964   2
   1 -11  -8 207.997 224.255   0
   1 -11   8 164.180 238.117   0
   1 -11  10 308.924 239.514   0
 -11  -1  10 69.3317 326.159   2
   1 -11 -10 564.559 230.242   0
   1 -11 -12-104.344 237.762   0
   1 -11  12-110.427 251.975   0
   1 -11  14-87.3288 251.088   0
   1 -11 -14 362.491 240.432   0
   1 -11 -16-40.2288 246.898   0
   1 -11  16 138.415 250.127   0
   2 -11   1 385.964 247.685   0
   2 -11  -1 630.891 256.732   0
   2 -11   3-65.2758 249.853   0
   2 -11  -3-3.32480 239.516   0
   2 -11   5-38.4122 248.950   0
   2 -11  -5-46.8634 239.468   0
   2 -11  -7 391.723 250.613   0
   2 -11   7 131.748 254.673   0
   2 -11  -9 373.180 238.127   0
   2 -11   9 373.218 261.337   0
   2 -11  11 24.3073 248.024   0
   2 -11 -11 195.133 225.376   0
   2 -11 -13 233.188 236.132   0
   2 -11  13 28.9616 258.096   0
   2 -11 -15 516.100 270.289   0
   3 -11   0 715.791 276.226   0
   3 -11   2-44.8579 260.688   0
   3 -11  -2-53.9464 260.951   0
   3 -11   4 194.717 259.226   0
   3 -11  -4-49.3040 262.422   0
   3 -11   6 38.0180 250.155   0
   3 -11  -6-36.0405 256.420   0
   3 -11  -8 257.199 258.272   0
 -12   2   0 681.668 396.421   2
 -12   1   5-29.4299 348.846   2
 -12   1   7 474.014 380.553   2
   1 -12  -1 208.418 240.090   0
   1 -12   1 148.849 237.136   0
   1 -12  -3 26.5501 234.228   0
   1 -12   3 35.0579 236.491   0
   1 -12   5 207.999 241.902   0
   1 -12  -5 40.2893 243.767   0
   1 -12   7 76.7712 228.767   0
;
_shelx_hkl_checksum     88580
_shelx_res_file
;
    shelx.res created by SHELXL-2014/7
TITL (co-malten)2Ca(clo4)2 in I-4
CELL 0.71073 8.9799 8.9799 32.5550 90.000 90.000 90.000
ZERR 2.0000 0.0004 0.0004 0.0030 0.000 0.000 0.000
LATT -2
SYMM Y, -X, -Z
SYMM -X, -Y, Z
SYMM -Y, X, -Z
SFAC C H N O CL CA CO
UNIT 88 120 16 42.76 4 2 4
MERG 2
FMAP 2
GRID
PLAN 20
TEMP -173
SIMU 0.006 CL1 O1C O2C O3C O4C
ISOR 0.004 O1W
TWIN -1 0 0  0 -1 0  0 0 -1  2
BOND   $H
L.S. 10
ACTA 50
WGHT    0.035500
BASF   0.13729
FVAR       1.34380
CO1   7    0.000000    0.000000   -0.114491    10.50000    0.03665    0.04176 =
         0.02822    0.00000    0.00000   -0.00093
CA1   6    0.000000    0.000000    0.000000    10.25000    0.03883    0.03883 =
         0.02742    0.00000    0.00000    0.00000
O1    4   -0.116792    0.074690   -0.064060    11.00000    0.04022    0.05907 =
         0.03010    0.00208   -0.00013    0.01119
N1    3    0.162191    0.142766   -0.145826    11.00000    0.05005    0.04298 =
         0.03877    0.00263   -0.00165    0.00490
C1    1    0.089006    0.275276   -0.164297    11.00000    0.06647    0.06148 =
         0.05916    0.00674    0.02313   -0.00254
AFIX  23
H1A   2    0.153269    0.316448   -0.186242    11.00000   -1.20000
H1B   2    0.076086    0.352994   -0.143025    11.00000   -1.20000
AFIX   0
O2    4   -0.269584    0.047457    0.007173    11.00000    0.05023    0.06175 =
         0.04093    0.00123   -0.00278    0.00287
N2    3   -0.156657    0.174101   -0.148381    11.00000    0.05278    0.04779 =
         0.03861    0.00032    0.00215    0.00909
C2    1   -0.059136    0.235300   -0.181855    11.00000    0.06027    0.07016 =
         0.03574    0.01257    0.00550    0.00117
AFIX  23
H2A   2   -0.046578    0.159919   -0.203774    11.00000   -1.20000
H2B   2   -0.106156    0.324654   -0.194065    11.00000   -1.20000
AFIX   0
O3    4   -0.418787    0.332701   -0.079517    11.00000    0.04940    0.06541 =
         0.05385   -0.00831   -0.00792    0.01840
C3    1   -0.283672    0.092679   -0.165617    11.00000    0.03281    0.06200 =
         0.05038   -0.01198   -0.01723   -0.00045
AFIX  23
H3A   2   -0.322940    0.147364   -0.189698    11.00000   -1.20000
H3B   2   -0.363931    0.086504   -0.144838    11.00000   -1.20000
AFIX   0
C4    1    0.270840    0.193053   -0.114172    11.00000    0.05747    0.08363 =
         0.05711   -0.00108   -0.00023   -0.02940
AFIX  33
H4A   2    0.218113    0.247051   -0.092428    11.00000   -1.50000
H4B   2    0.321294    0.106277   -0.102358    11.00000   -1.50000
H4C   2    0.344611    0.258923   -0.126899    11.00000   -1.50000
AFIX   0
C5    1    0.238866    0.062067   -0.178475    11.00000    0.05027    0.07312 =
         0.04134    0.00641    0.01164   -0.01307
AFIX  23
H5A   2    0.328933    0.118350   -0.186633    11.00000   -1.20000
H5B   2    0.172710    0.055538   -0.202735    11.00000   -1.20000
AFIX   0
C6    1   -0.211786    0.300601   -0.123966    11.00000    0.05275    0.04412 =
         0.04302    0.00354   -0.00629    0.00539
AFIX  23
H6A   2   -0.126611    0.364781   -0.116260    11.00000   -1.20000
H6B   2   -0.280372    0.360681   -0.141060    11.00000   -1.20000
AFIX   0
C7    1   -0.290036    0.253469   -0.086459    11.00000    0.03895    0.05074 =
         0.04603   -0.00717   -0.00918    0.01076
C8    1   -0.240635    0.149148   -0.058862    11.00000    0.03386    0.04306 =
         0.03653   -0.00776   -0.00607    0.00136
C9    1   -0.321666    0.129518   -0.020105    11.00000    0.04459    0.04568 =
         0.04323   -0.01650   -0.00045   -0.00640
C10   1   -0.459113    0.209147   -0.017137    11.00000    0.03263    0.05703 =
         0.05768   -0.01017    0.00463    0.00299
AFIX  43
H10   2   -0.522736    0.192641    0.005729    11.00000   -1.20000
AFIX   0
C11   1   -0.498663    0.305363   -0.045803    11.00000    0.04518    0.07332 =
         0.06364   -0.02048    0.00076    0.02162
AFIX  43
H11   2   -0.589360    0.358239   -0.042205    11.00000   -1.20000
AFIX   0
CL1   5    0.000000    0.000000    0.292951    10.50000    0.07151    0.07224 =
         0.04053    0.00000    0.00000    0.00750
O1C   4    0.018081    0.042604    0.334450    10.50000    0.07513    0.09259 =
         0.04006   -0.01561   -0.01274    0.02112
O2C   4   -0.057414   -0.145017    0.279928    10.50000    0.08678    0.08453 =
         0.09794   -0.00501   -0.00099   -0.00858
O3C   4    0.159475   -0.007845    0.280695    10.50000    0.07040    0.09468 =
         0.07795   -0.00619    0.00384   -0.00310
O4C   4   -0.078685    0.101352    0.271631    10.50000    0.09982    0.09158 =
         0.07067    0.01790   -0.02674    0.01733
O1W   4    0.000000    0.500000   -0.065287     0.34191    0.10571    0.06193 =
         0.06373    0.00000    0.00000   -0.01246
HKLF 4
REM  (co-malten)2Ca(clo4)2 in I-4
REM R1 =  0.0427 for    1386 Fo > 4sig(Fo)  and  0.0888 for all    2340 data
REM    200 parameters refined using     30 restraints
END
WGHT      0.0355      0.0000
REM Highest difference peak  0.354,  deepest hole -0.247,  1-sigma level  0.054
Q1    1   0.0000  0.0000 -0.1450  10.50000  0.05    0.35
Q2    1   0.1094 -0.0157 -0.1129  11.00000  0.05    0.27
Q3    1  -0.1016  0.0373  0.0004  11.00000  0.05    0.25
Q4    1  -0.0511 -0.1348  0.3119  11.00000  0.05    0.22
Q5    1   0.0000  0.0000  0.3386  10.50000  0.05    0.22
Q6    1   0.0000  0.0000 -0.0838  10.50000  0.05    0.22
Q7    1  -0.1001 -0.1060 -0.0605  11.00000  0.05    0.21
Q8    1  -0.5000  0.5000 -0.0289  10.50000  0.05    0.20
Q9    1  -0.0504  0.1467  0.2994  11.00000  0.05    0.19
Q10   1   0.1697 -0.0803  0.2704  11.00000  0.05    0.19
Q11   1   0.1373  0.0804  0.2948  11.00000  0.05    0.19
Q12   1   0.0794  0.4838 -0.0653  11.00000  0.05    0.18
Q13   1   0.1849  0.0732  0.3256  11.00000  0.05    0.18
Q14   1   0.0564  0.1331 -0.1397  11.00000  0.05    0.18
Q15   1   0.0081  0.1145 -0.1163  11.00000  0.05    0.18
Q16   1   0.1251 -0.0667  0.3102  11.00000  0.05    0.18
Q17   1  -0.1845 -0.0312 -0.0011  11.00000  0.05    0.18
Q18   1  -0.4594  0.3272 -0.0193  11.00000  0.05    0.16
Q19   1  -0.1143  0.0795 -0.1364  11.00000  0.05    0.16
Q20   1  -0.0414  0.1848 -0.1158  11.00000  0.05    0.16
;
_shelx_res_checksum     99240
