# Supplementary material for: Crystal structure of bis­{μ2-2,2′-[(4,10-dimethyl-1,4,7,10-tetra­aza­cyclo­dodecane-1,7-di­yl)bis(meth­yl­ene)]bis­(4-oxo-4H-pyran-3-olato)}dicobalt­calcium bis­(perchlorate) 1.36-hydrate
Source: Acta Crystallogr E Crystallogr Commun. 2017 Nov 28;73(Pt 12):1959–65. doi: 10.1107/S2056989017016693 (PMC5730261; doi:10.1107/S2056989017016693)
Supplement: Supplementary file 2 [file e-73-01959-Isup2.hkl]

data_I                                                                          
_shelx_title ' (co-malten)2Ca(clo4)2 in I-4'                                    
_shelx_refln_list_code          4                                               
_shelx_F_calc_maximum      226.42                                               
_exptl_crystal_F_000      1318.08                                               
_reflns_d_resolution_high  0.7340                                               
                                                                                
loop_                                                                           
 _space_group_symop_operation_xyz                                               
 'x, y, z'                                                                      
 'y, -x, -z'                                                                    
 '-x, -y, z'                                                                    
 '-y, x, -z'                                                                    
 'x+1/2, y+1/2, z+1/2'                                                          
 'y+1/2, -x+1/2, -z+1/2'                                                        
 '-x+1/2, -y+1/2, z+1/2'                                                        
 '-y+1/2, x+1/2, -z+1/2'                                                        
                                                                                
_cell_length_a     8.9799                                                       
_cell_length_b     8.9799                                                       
_cell_length_c    32.5550                                                       
_cell_angle_alpha  90.000                                                       
_cell_angle_beta   90.000                                                       
_cell_angle_gamma  90.000                                                       
                                                                                
_shelx_F_squared_multiplier     1.000                                           
                                                                                
loop_                                                                           
 _refln_index_h                                                                 
 _refln_index_k                                                                 
 _refln_index_l                                                                 
 _refln_F_squared_calc                                                          
 _refln_F_squared_meas                                                          
 _refln_F_squared_sigma                                                         
 _refln_observed_status                                                         
   0   2   0       2445.35       2624.00        56.82 o                         
   2   2   0      13185.44      12793.94       116.67 o                         
  -1   3   0      10714.38      10436.20       104.20 o                         
   1   3   0      20387.33      20275.79       164.21 o                         
   3   3   0      10303.70       9751.39       119.50 o                         
  -2   4   0      30430.21      29351.75       180.73 o                         
   0   4   0      20299.24      19482.88       105.10 o                         
   2   4   0       8298.75       7705.49        91.42 o                         
   4   4   0      17035.71      17264.03       259.35 o                         
  -3   5   0       7091.04       7016.52       179.54 o                         
  -1   5   0       6936.02       7139.54        79.30 o                         
   1   5   0       3247.34       3074.77        74.81 o                         
   3   5   0       9346.85      10056.34       260.30 o                         
   5   5   0       6330.48       6964.80       200.83 o                         
  -4   6   0       2522.70       2684.44       152.10 o                         
  -2   6   0       2770.56       2725.05        43.24 o                         
   0   6   0       5993.35       6303.08        83.43 o                         
   2   6   0      14114.80      15488.21       160.44 o                         
   4   6   0       4688.32       4904.93       177.25 o                         
   6   6   0       4125.25       3880.24       184.78 o                         
  -5   7   0       3251.04       3164.32       176.12 o                         
  -3   7   0        703.16        909.58       125.03 o                         
  -1   7   0       6871.83       7537.60       137.37 o                         
   1   7   0       6436.24       7033.60       129.72 o                         
   3   7   0       4893.14       5440.49       125.80 o                         
   5   7   0       2096.90       2221.00       159.21 o                         
   7   7   0        292.32        462.73       137.55 o                         
  -6   8   0        830.92        735.15       145.08 o                         
  -4   8   0       2246.96       2264.53       166.89 o                         
  -2   8   0       3126.03       3217.02       117.17 o                         
   0   8   0       2211.96       2368.38       110.87 o                         
   2   8   0       4035.32       4350.58       288.77 o                         
   4   8   0        596.88        714.90       132.13 o                         
   6   8   0       1120.98       1060.68       154.10 o                         
   8   8   0         87.30        105.21       142.84 o                         
  -5   9   0        343.49        303.54       140.41 o                         
  -3   9   0       1932.36       2085.86       174.97 o                         
  -1   9   0        602.95        657.52        94.55 o                         
   1   9   0        825.28        798.58       120.26 o                         
   3   9   0        922.02       1076.09       138.54 o                         
   5   9   0        773.71       1018.95       159.59 o                         
   7   9   0        168.25        440.34       160.72 o                         
  -4  10   0        442.61        587.67       152.04 o                         
  -2  10   0       1429.47       1564.37       166.35 o                         
   0  10   0        514.24        601.52       101.87 o                         
   4  10   0        746.49        889.37       157.30 o                         
   6  10   0        419.78        546.77       166.81 o                         
  -3  11   0        365.53        396.38       152.96 o                         
  -1  11   0        787.62        776.91       149.07 o                         
   1  11   0        426.54        300.24       190.73 o                         
   2  12   0        238.19        377.48       219.52 o                         
   3   0   1       1894.28       1960.25        48.78 o                         
   5   0   1         50.63         56.75        34.90 o                         
   7   0   1       2585.49       2530.41        70.08 o                         
   9   0   1        294.41        329.97        90.29 o                         
  11   0   1         87.80        177.75       121.56 o                         
 -10   1   1        109.50        163.82        90.64 o                         
  -8   1   1       1662.64       1762.93        87.64 o                         
  -6   1   1       1841.00       1797.72        59.92 o                         
  -4   1   1      12020.53      12493.48       382.57 o                         
  -2   1   1       9063.68       9717.14        72.77 o                         
   2   1   1       2574.91       2462.09        40.41 o                         
   4   1   1       1548.97       1545.54        33.65 o                         
   6   1   1        337.46        343.49        36.64 o                         
   8   1   1       1253.47       1318.35        96.77 o                         
  10   1   1        252.43        272.37        97.07 o                         
  12   1   1        127.27        115.41       132.95 o                         
 -11   2   1        188.50        301.79       206.90 o                         
  -9   2   1        324.24        310.16       108.38 o                         
  -7   2   1       1282.17       1179.47        92.69 o                         
  -5   2   1       3810.07       3783.17        80.87 o                         
  -3   2   1      15887.51      16963.51       104.47 o                         
  -1   2   1       2188.99       2124.20        32.45 o                         
   1   2   1       8904.53       9612.57        90.94 o                         
   5   2   1       1940.61       1776.45       155.66 o                         
   7   2   1        799.13        807.27        85.68 o                         
   9   2   1       1794.18       1778.17       112.08 o                         
  11   2   1        269.26        349.36       142.17 o                         
  -8   3   1        690.25        713.81       118.67 o                         
  -6   3   1       1935.18       1697.42        69.43 o                         
  -4   3   1       1496.20       1515.33        57.28 o                         
  -2   3   1       9435.42       9528.92       207.97 o                         
   0   3   1       1827.05       1832.91        79.15 o                         
   2   3   1      15778.95      16838.79       128.38 o                         
   6   3   1         22.13        153.58       103.31 o                         
   8   3   1       3039.74       3156.31       179.42 o                         
  10   3   1        468.80        382.65       142.79 o                         
  -9   4   1        623.77        488.97       136.20 o                         
  -7   4   1        686.33        738.96       125.81 o                         
  -5   4   1       2169.41       2204.63       129.04 o                         
  -3   4   1       7050.11       6869.50       162.27 o                         
  -1   4   1       1498.43       1542.91        53.68 o                         
   1   4   1      11897.72      12316.93       161.23 o                         
   3   4   1       1358.75       1289.01        50.07 o                         
   5   4   1       1028.76       1062.54       117.24 o                         
   7   4   1       1404.89       1391.36       140.58 o                         
   9   4   1         21.94         11.43       129.57 o                         
 -10   5   1        245.82        217.10       152.71 o                         
  -8   5   1        217.15        343.38       130.67 o                         
  -6   5   1       2849.99       2680.91       157.30 o                         
  -4   5   1       1048.10       1083.15       115.39 o                         
  -2   5   1       1917.16       1806.99        72.02 o                         
   0   5   1        115.20         77.37        44.53 o                         
   2   5   1       3751.36       3682.38       103.55 o                         
   4   5   1       2075.55       2230.36       135.53 o                         
   6   5   1       1502.61       1345.03       135.34 o                         
   8   5   1        645.18        456.78       138.05 o                         
  10   5   1          3.18         14.54       145.77 o                         
  -9   6   1        153.27        281.99       141.07 o                         
  -7   6   1        893.16        866.87       139.15 o                         
  -5   6   1       1395.74       1280.99       132.14 o                         
  -3   6   1         31.15          8.22       103.12 o                         
  -1   6   1        345.41        370.87        37.14 o                         
   1   6   1       1879.54       1915.44        59.79 o                         
   3   6   1       1821.31       1827.71        88.96 o                         
   5   6   1       2857.79       2748.25       162.61 o                         
   7   6   1        741.19        749.66       144.24 o                         
   9   6   1        268.27        327.39       145.43 o                         
  -8   7   1        140.70        116.06       134.36 o                         
  -6   7   1        761.23        959.41       141.69 o                         
  -4   7   1       1313.41       1216.05       135.73 o                         
  -2   7   1        863.06        912.39        93.12 o                         
   0   7   1       2640.01       2693.97        67.83 o                         
   2   7   1       1246.30       1337.77        76.27 o                         
   4   7   1        683.65        809.35       127.83 o                         
   6   7   1        850.09        792.73       141.77 o                         
   8   7   1        238.10        219.56       140.71 o                         
  -7   8   1        225.52        192.82       137.36 o                         
  -5   8   1        672.22        628.47       138.41 o                         
  -3   8   1       2983.20       3254.79       182.40 o                         
  -1   8   1       1285.76       1305.45        96.11 o                         
   1   8   1       1664.05       1765.11        87.15 o                         
   3   8   1        666.58        605.83       121.86 o                         
   5   8   1        197.14         60.49       121.17 o                         
   7   8   1        140.37        136.84       136.43 o                         
  -6   9   1        274.60        283.53       141.12 o                         
  -4   9   1         33.94         46.30       127.17 o                         
  -2   9   1       1782.08       1650.50       157.79 o                         
   0   9   1        298.32        220.39        89.83 o                         
   2   9   1        334.96        431.07       109.63 o                         
   4   9   1        613.25        585.30       137.65 o                         
   6   9   1        148.90        214.54       143.16 o                         
  -5  10   1          1.54         84.32       144.95 o                         
  -3  10   1        480.31        535.12       145.49 o                         
  -1  10   1        250.18        276.32       127.70 o                         
   1  10   1        102.35        149.31        91.22 o                         
   5  10   1        231.12        265.30       158.66 o                         
  -2  11   1        272.69        213.73       137.16 o                         
   0  11   1         87.73         59.24       122.74 o                         
   2  11   1        181.97         24.97       203.38 o                         
  -1  12   1        123.16         82.43       131.32 o                         
   2   0   2       1766.24       1729.88        33.49 o                         
   4   0   2       1717.16       1863.50        65.04 o                         
   6   0   2        284.53        274.64        46.12 o                         
   8   0   2        123.54        114.26        81.19 o                         
  10   0   2         43.16        103.58        93.12 o                         
 -11   1   2         17.33         34.47       186.18 o                         
  -9   1   2        272.40        266.69        91.04 o                         
  -7   1   2         94.14         50.48        50.87 o                         
  -5   1   2        885.30        996.00        57.32 o                         
  -3   1   2       1127.04       1167.90        46.89 o                         
   3   1   2       1053.37       1022.30        52.86 o                         
   5   1   2        285.89        294.24        35.07 o                         
   7   1   2         50.30         66.71        38.60 o                         
   9   1   2          3.14         98.04        87.52 o                         
  11   1   2         81.56         12.53       128.89 o                         
 -10   2   2         17.51         64.31       185.72 o                         
  -8   2   2        229.62        132.31        69.27 o                         
  -6   2   2         58.03          5.89        55.45 o                         
  -4   2   2        990.48        989.99        68.20 o                         
  -2   2   2       1527.26       1486.97        35.57 o                         
   0   2   2       1811.08       1845.99        55.98 o                         
   2   2   2       1468.90       1503.67        38.80 o                         
   4   2   2         72.56         64.02        50.50 o                         
   6   2   2         55.83         95.14        56.47 o                         
   8   2   2         94.19        128.30        82.40 o                         
  10   2   2        423.77        287.02       136.46 o                         
 -11   3   2         29.95         -5.03       227.97 o                         
  -9   3   2        267.92        250.18       125.29 o                         
  -7   3   2        422.67        464.47        63.85 o                         
  -5   3   2        164.55         76.75        41.94 o                         
  -3   3   2        515.61        569.01        40.87 o                         
  -1   3   2       1089.47       1070.99        77.06 o                         
   1   3   2       1146.23       1128.59        64.47 o                         
   3   3   2        480.20        518.39        42.27 o                         
   7   3   2         50.10         57.60       104.97 o                         
   9   3   2         18.54         57.55       125.98 o                         
  11   3   2          4.13        -29.87       144.51 o                         
  -8   4   2         57.00          3.43       118.15 o                         
  -6   4   2        273.45        179.66       104.17 o                         
  -4   4   2        999.36       1021.62        98.65 o                         
  -2   4   2         60.56        144.40        44.14 o                         
   0   4   2       1750.09       1738.23        66.27 o                         
   2   4   2        942.34        994.60        59.00 o                         
   6   4   2        330.96        385.48       122.71 o                         
   8   4   2          4.69        -54.16       116.43 o                         
  10   4   2         45.62         46.78       137.81 o                         
  -9   5   2         33.40        -64.88       132.84 o                         
  -7   5   2        338.07        376.70       123.62 o                         
  -5   5   2        299.20        300.59       109.77 o                         
  -3   5   2        210.99        153.32        89.44 o                         
  -1   5   2        276.72        292.80        53.05 o                         
   1   5   2        865.58        936.73        82.10 o                         
   3   5   2        182.07        244.64        58.37 o                         
   5   5   2        322.02        446.84       116.89 o                         
   7   5   2        117.50        159.80       121.43 o                         
   9   5   2         60.37        205.52       137.63 o                         
 -10   6   2         41.09        -21.18       150.06 o                         
  -8   6   2        117.79         83.33       132.29 o                         
  -6   6   2         91.08         90.59       111.44 o                         
  -4   6   2        318.38        335.03       108.98 o                         
  -2   6   2         66.82         43.87        26.38 o                         
   0   6   2        261.98        346.45        76.99 o                         
   4   6   2        284.34        328.63       114.88 o                         
   6   6   2         99.49         31.92       120.48 o                         
   8   6   2         39.83        124.46       129.48 o                         
  -9   7   2          0.62        -21.57       147.05 o                         
  -7   7   2         32.76        114.27       127.57 o                         
  -5   7   2        120.19        106.04       119.58 o                         
  -3   7   2         47.40         79.28       106.21 o                         
  -1   7   2         60.22        133.61        63.74 o                         
   1   7   2        101.13        265.96        55.49 o                         
   3   7   2        428.97        511.01        67.10 o                         
   5   7   2        338.92        459.41       125.46 o                         
   7   7   2         31.43         60.74       129.48 o                         
  -8   8   2         16.49        -24.23       140.41 o                         
  -6   8   2         43.33         69.21       133.84 o                         
  -4   8   2          5.06         37.21       120.91 o                         
  -2   8   2        100.17        165.92        80.13 o                         
   0   8   2        130.03        116.57       102.72 o                         
   2   8   2        243.14        291.53        76.66 o                         
   4   8   2         57.65         71.44       120.01 o                         
   6   8   2        110.51         19.76       133.60 o                         
   8   8   2         19.78        117.96       153.40 o                         
  -5   9   2         58.16        -21.24       126.33 o                         
  -3   9   2         16.32         97.32       126.19 o                         
  -1   9   2          2.87         29.47        83.74 o                         
   1   9   2        283.18        293.89       107.00 o                         
   3   9   2        278.05        262.90       120.44 o                         
   5   9   2         29.32         32.16       131.79 o                         
   7   9   2          0.33        -59.03       152.59 o                         
  -4  10   2         45.13        132.89       139.49 o                         
  -2  10   2        413.87        338.75       137.58 o                         
   0  10   2         46.13         98.52        91.60 o                         
   4  10   2          2.53        -46.06       135.94 o                         
   6  10   2         39.23        -26.61       159.47 o                         
  -3  11   2          2.94        -24.84       144.36 o                         
  -1  11   2         81.18         13.29       135.94 o                         
   1  11   2         16.47        -66.55       185.72 o                         
   3   0   3       3845.30       3847.67        82.30 o                         
   5   0   3        219.89        276.37        45.06 o                         
   7   0   3         98.09        211.15        46.68 o                         
   9   0   3        193.05        211.28       147.03 o                         
  11   0   3         29.06         42.63       102.41 o                         
 -10   1   3         51.81         67.34        89.26 o                         
  -8   1   3        306.47        255.99        66.18 o                         
  -6   1   3        733.40        757.27        54.02 o                         
  -4   1   3       1187.34       1266.81        80.30 o                         
  -2   1   3      39330.44      41796.49      1352.07 o                         
   2   1   3       9477.02       9342.69       160.98 o                         
   4   1   3        261.69        290.17        25.31 o                         
   6   1   3        777.73        819.55        42.28 o                         
   8   1   3        168.79        229.49        82.11 o                         
  10   1   3         12.63         22.55        92.05 o                         
  12   1   3         21.07         14.70       129.71 o                         
 -11   2   3         10.00         37.53       202.41 o                         
  -7   2   3        208.38         83.94        62.90 o                         
  -5   2   3        106.16         46.56        45.91 o                         
  -3   2   3       4786.64       4682.78       156.86 o                         
  -1   2   3       9732.92       9766.96       114.51 o                         
   1   2   3      39535.03      41206.42       233.54 o                         
   3   2   3       1319.94       1452.38       103.35 o                         
   5   2   3        536.45        391.50        63.99 o                         
   7   2   3         57.80         88.22        62.91 o                         
   9   2   3          6.07         38.18        87.24 o                         
  11   2   3          8.14         -1.84       132.64 o                         
  -8   3   3         69.10        -29.24       105.67 o                         
  -6   3   3        104.94        149.60        54.19 o                         
  -4   3   3       1395.74       1475.35        43.72 o                         
  -2   3   3       1311.93       1482.07        43.61 o                         
   0   3   3       3904.76       3875.73        46.48 o                         
   2   3   3       4909.08       4851.44        82.15 o                         
   6   3   3       2432.27       2648.81       149.62 o                         
   8   3   3        716.84        709.44       134.20 o                         
  10   3   3        137.86         58.97       134.48 o                         
  -9   4   3        118.97         30.71       123.78 o                         
  -7   4   3       1331.00        989.04       127.83 o                         
  -5   4   3        458.99        501.69        30.04 o                         
  -3   4   3        484.09        490.46        57.49 o                         
  -1   4   3        281.23        337.50        74.57 o                         
   1   4   3       1253.42       1203.07        71.69 o                         
   3   4   3       1493.62       1159.47        46.21 o                         
   7   4   3        548.89        641.25       133.03 o                         
   9   4   3         49.83         69.12       131.59 o                         
  -8   5   3         15.25         55.95       117.44 o                         
  -6   5   3        195.15        137.54       109.57 o                         
  -4   5   3        400.59        308.96        99.83 o                         
  -2   5   3        481.88        323.19        53.23 o                         
   0   5   3        182.84        219.62        39.50 o                         
   2   5   3         81.22         78.31        59.27 o                         
   6   5   3       1379.31       1460.86       141.31 o                         
   8   5   3         20.07        142.57       130.10 o                         
  10   5   3         14.26        140.63       145.77 o                         
  -7   6   3         99.56         94.29       124.85 o                         
  -5   6   3       1436.60       1361.01       135.44 o                         
  -3   6   3       2395.99       2423.65       144.34 o                         
  -1   6   3        800.45        791.81       104.44 o                         
   1   6   3        674.27        756.36        82.99 o                         
   3   6   3        119.78        259.07        72.77 o                         
   5   6   3        183.09        118.51       117.58 o                         
   7   6   3         64.44        -18.60       121.54 o                         
   9   6   3         40.63         36.10       137.16 o                         
  -8   7   3         15.54         80.31       134.26 o                         
  -6   7   3         59.39        150.50       127.37 o                         
  -4   7   3        592.48        639.74       124.82 o                         
  -2   7   3         49.07        120.27        69.95 o                         
   0   7   3         78.05        178.55        60.76 o                         
   2   7   3        180.12        152.96        65.39 o                         
   4   7   3       1298.38       1305.55       138.90 o                         
   6   7   3        114.22        262.82       130.07 o                         
   8   7   3         65.33        101.99       137.12 o                         
  -7   8   3         71.74        111.04       133.34 o                         
  -5   8   3         13.56        -16.36       124.30 o                         
  -3   8   3        761.64        795.77       139.18 o                         
  -1   8   3        170.45        156.22        82.64 o                         
   1   8   3        298.64        298.02        74.42 o                         
   3   8   3         54.97         95.42       103.59 o                         
   5   8   3         20.95         28.72       124.76 o                         
   7   8   3         13.86        -12.59       133.17 o                         
  -6   9   3         39.76        111.92       133.72 o                         
  -4   9   3         50.03        -42.79       124.37 o                         
  -2   9   3          6.99         21.90       122.18 o                         
   0   9   3        185.81        135.52       116.47 o                         
   2   9   3         52.66        140.76        69.27 o                         
   4   9   3        119.98        186.41       134.44 o                         
   6   9   3          1.78        -18.94       138.97 o                         
  -5  10   3         18.52         21.81       146.03 o                         
  -3  10   3        121.87        109.62       131.85 o                         
  -1  10   3         10.48        -30.15       126.44 o                         
   1  10   3         60.59         98.50       114.41 o                         
   5  10   3         12.36         74.85       155.80 o                         
  -2  11   3          5.39        -36.15       138.36 o                         
   0  11   3         30.61        108.58       128.33 o                         
  -1  12   3         23.41         19.41       130.96 o                         
   2   0   4       9974.70      10211.76        61.58 o                         
   4   0   4        257.61        266.55        37.63 o                         
   6   0   4        942.81       1060.48        86.09 o                         
   8   0   4        244.39        300.54        64.58 o                         
  10   0   4        197.59        126.49        91.18 o                         
 -11   1   4          8.79        -10.90       186.75 o                         
  -9   1   4         95.52        102.16        83.44 o                         
  -7   1   4        635.57        671.52        60.37 o                         
  -5   1   4       2089.34       2125.47        96.01 o                         
  -3   1   4        403.37        467.21        63.75 o                         
  -1   1   4      10016.41      10037.03       111.59 o                         
   3   1   4       2690.04       2648.97        42.85 o                         
   5   1   4       1635.83       1497.53        45.23 o                         
   7   1   4        455.64        477.74        44.18 o                         
   9   1   4        414.07        373.71        93.96 o                         
  11   1   4         95.64         62.10       128.02 o                         
 -10   2   4         71.63        264.20       184.56 o                         
  -8   2   4        603.68        720.36        95.43 o                         
  -6   2   4        794.35        906.00        67.76 o                         
  -4   2   4       2762.46       2724.20       107.40 o                         
  -2   2   4      28752.46      29531.47       577.74 o                         
   0   2   4       9626.52       9805.26        80.23 o                         
   2   2   4      29199.23      29686.79       236.06 o                         
   4   2   4       3024.01       3042.04        67.90 o                         
   6   2   4        681.98        693.21        75.79 o                         
   8   2   4        231.88        213.13        84.68 o                         
  10   2   4         12.07        106.90       128.71 o                         
 -11   3   4         16.30        131.76       218.70 o                         
  -9   3   4        714.99        701.52       126.73 o                         
  -7   3   4          8.81         44.07        58.88 o                         
  -5   3   4       1045.03        982.18        83.94 o                         
  -3   3   4       5273.01       5209.32        77.76 o                         
  -1   3   4       2420.03       2341.96        76.86 o                         
   1   3   4        499.01        591.21        56.81 o                         
   7   3   4        333.33        322.73       116.35 o                         
   9   3   4        543.30        676.03       140.21 o                         
  11   3   4         80.81        -27.30       145.32 o                         
  -8   4   4        347.03        280.97       117.39 o                         
  -6   4   4        110.70        269.24       106.93 o                         
  -4   4   4       1237.91       1251.85        42.22 o                         
  -2   4   4       3091.95       2892.44       132.01 o                         
   0   4   4        178.86        169.51        26.37 o                         
   2   4   4       3116.85       3204.95        88.30 o                         
   8   4   4        147.88        216.08       121.23 o                         
  10   4   4        142.68        246.58       139.51 o                         
  -9   5   4        136.07        102.08       135.25 o                         
  -7   5   4         43.94        -55.56       112.94 o                         
  -5   5   4        237.61        147.48       104.31 o                         
  -3   5   4       1741.00       1447.41       123.27 o                         
  -1   5   4       1686.96       1513.65       101.65 o                         
   1   5   4       2240.73       2329.34       101.52 o                         
   3   5   4       1060.03        917.86        71.46 o                         
   7   5   4        912.60       1028.12       140.81 o                         
   9   5   4          4.28         -1.11       128.34 o                         
 -10   6   4          4.87        -50.45       146.93 o                         
  -8   6   4         57.24        -13.23       128.35 o                         
  -6   6   4        258.93        364.58       115.75 o                         
  -4   6   4         83.54         24.01       108.35 o                         
  -2   6   4        711.01        742.53        69.61 o                         
   0   6   4       1026.85       1224.31        90.26 o                         
   2   6   4        819.14        890.95        86.11 o                         
   6   6   4        253.55        288.72       125.02 o                         
   8   6   4         48.28        202.34       134.16 o                         
  -9   7   4         41.89         65.83       146.67 o                         
  -7   7   4         93.61         86.54       124.86 o                         
  -5   7   4        888.26        855.21       135.58 o                         
  -3   7   4        345.57        303.12        65.29 o                         
  -1   7   4        478.47        469.71       110.55 o                         
   1   7   4        589.09        517.47        97.38 o                         
   3   7   4         16.78         55.09        80.85 o                         
   5   7   4         73.58         66.42       118.23 o                         
   7   7   4         90.67        172.27       134.10 o                         
  -8   8   4         87.40        103.20       145.34 o                         
  -6   8   4         39.03        104.14       129.54 o                         
  -4   8   4        145.84        195.69       119.19 o                         
  -2   8   4        228.55        294.05        88.38 o                         
   0   8   4        198.09        117.38       104.75 o                         
   2   8   4        540.79        704.07        89.63 o                         
   4   8   4        410.17        460.38       133.33 o                         
   6   8   4         66.07        150.30       134.39 o                         
  -3   9   4        562.40        686.32       141.31 o                         
  -1   9   4        344.54        242.63        87.46 o                         
   1   9   4         65.85        108.58       107.06 o                         
   3   9   4        737.34       1010.65       139.27 o                         
   5   9   4        145.65        121.29       139.26 o                         
   7   9   4         49.41         98.56       151.43 o                         
  -4  10   4        134.55        163.69       139.66 o                         
  -2  10   4         24.44        153.88       130.93 o                         
   0  10   4        176.65        306.21        94.53 o                         
   4  10   4        145.52        161.42       137.91 o                         
   6  10   4         10.95         48.75       152.61 o                         
  -3  11   4         87.72        107.83       143.55 o                         
  -1  11   4        112.82        200.42       135.71 o                         
   1   0   5      12167.28      12293.30        55.48 o                         
   3   0   5       7548.46       7352.91        73.14 o                         
   5   0   5       5119.93       5128.96        76.45 o                         
   7   0   5       2537.42       2556.83        66.75 o                         
   9   0   5        490.89        564.10        93.23 o                         
  11   0   5         88.58         97.13       101.25 o                         
 -12   1   5         21.83        -16.30       193.18 o                         
 -10   1   5         92.95        114.17        90.86 o                         
  -8   1   5        751.80        806.06        57.87 o                         
  -6   1   5       2733.89       2602.86        85.55 o                         
  -4   1   5       6358.79       6396.58       129.86 o                         
  -2   1   5      21077.45      21939.49       126.20 o                         
   0   1   5      12557.28      12368.56        78.84 o                         
   2   1   5      50855.71      50699.85      1106.97 o                         
   4   1   5        540.15        547.82        24.73 o                         
   6   1   5       4341.51       4446.43        73.25 o                         
   8   1   5        668.82        808.99        72.98 o                         
  10   1   5        663.95        683.65       105.53 o                         
  12   1   5         51.59         22.31       134.99 o                         
 -11   2   5         98.69         37.04       199.32 o                         
  -9   2   5        193.54        125.80       171.11 o                         
  -7   2   5       1023.40        971.27        72.19 o                         
  -5   2   5       3154.39       2931.13       119.46 o                         
  -3   2   5      10787.81      10478.62       114.99 o                         
  -1   2   5      51266.52      54159.82      1183.09 o                         
   3   2   5       3617.76       3219.00       109.28 o                         
   5   2   5        656.23        652.26        50.29 o                         
   7   2   5        144.51        205.25        79.17 o                         
   9   2   5        930.44        973.99       103.61 o                         
  11   2   5         25.64        -25.95       132.61 o                         
 -10   3   5        117.97         78.72       191.33 o                         
  -8   3   5        369.04        486.42       116.21 o                         
  -6   3   5       1624.66       1614.61        70.49 o                         
  -4   3   5       8061.78       8241.11       176.31 o                         
  -2   3   5       3733.73       3419.00        34.06 o                         
   0   3   5       7593.69       7537.65        87.00 o                         
   8   3   5        318.56        353.24       131.78 o                         
  10   3   5        352.87        303.40       140.29 o                         
  -9   4   5        269.23        258.24       127.95 o                         
  -7   4   5       1080.42       1063.19       128.78 o                         
  -5   4   5       1882.22       1874.15       100.36 o                         
  -3   4   5        256.42        207.38        31.38 o                         
  -1   4   5        698.64        658.69        60.41 o                         
   1   4   5       6446.60       6280.01       126.48 o                         
   7   4   5       2464.49       2746.05       170.58 o                         
   9   4   5        225.59        297.99       135.35 o                         
 -10   5   5        105.53        144.13       143.89 o                         
  -8   5   5        662.58        658.72       132.97 o                         
  -6   5   5        925.92        999.54       126.21 o                         
  -4   5   5       1679.08       1511.04       121.11 o                         
  -2   5   5        504.91        443.32        54.05 o                         
   0   5   5       5068.39       4896.87       122.10 o                         
   2   5   5       3078.53       2899.50       103.02 o                         
   8   5   5        200.05        186.67       126.79 o                         
  10   5   5        156.78        308.77       156.65 o                         
  -9   6   5         24.22         39.56       132.71 o                         
  -7   6   5        377.16        316.24       123.64 o                         
  -5   6   5       2592.92       2616.97       156.80 o                         
  -3   6   5       2111.22       2486.82       142.01 o                         
  -1   6   5       4409.52       4268.57       153.97 o                         
   1   6   5       2550.02       2719.59       176.50 o                         
   3   6   5       1651.22       1776.72        96.69 o                         
   7   6   5        150.29        229.27       128.20 o                         
   9   6   5         61.54        109.28       147.12 o                         
  -8   7   5        227.28        348.78       139.27 o                         
  -6   7   5        161.55        206.02       122.10 o                         
  -4   7   5       2513.00       2453.55       158.90 o                         
  -2   7   5        166.65        190.37        69.99 o                         
   0   7   5       2486.89       2465.47       138.97 o                         
   2   7   5        917.96        947.98        94.94 o                         
   6   7   5        377.94        434.00       140.32 o                         
   8   7   5         86.96          0.89       142.59 o                         
  -7   8   5         84.38        115.10       132.32 o                         
  -5   8   5        232.12        100.56       121.38 o                         
  -3   8   5        392.20        319.63       123.36 o                         
  -1   8   5        647.95        613.10       117.11 o                         
   1   8   5        723.03        693.90       108.57 o                         
   3   8   5        359.52        545.69       122.58 o                         
   5   8   5        685.37        773.76       143.92 o                         
   7   8   5        217.66        302.13       141.75 o                         
  -6   9   5         56.43         52.22       130.18 o                         
  -4   9   5        243.39        277.93       131.21 o                         
  -2   9   5        889.25        965.12       139.63 o                         
   0   9   5        448.90        438.76       120.65 o                         
   2   9   5        202.57        265.30        74.34 o                         
   4   9   5        280.40        291.93       136.20 o                         
   6   9   5         25.92        147.02       148.50 o                         
  -5  10   5        157.70        198.96       149.65 o                         
  -3  10   5        321.49        284.07       139.34 o                         
  -1  10   5        644.17        725.35       137.03 o                         
   1  10   5        106.98         17.64       113.18 o                         
   5  10   5        102.07          4.22       153.49 o                         
  -2  11   5         32.04        -21.27       137.86 o                         
   0  11   5         93.11         51.23       123.26 o                         
  -1  12   5         64.08        115.18       133.96 o                         
   0   0   6      22537.32      23478.31       154.75 o                         
   2   0   6       2520.06       2609.53       108.60 o                         
   4   0   6        616.72        561.32        57.04 o                         
   6   0   6          6.55         -1.37        47.27 o                         
   8   0   6         71.20        102.43        64.36 o                         
  10   0   6         57.72        114.70       123.82 o                         
 -11   1   6         36.86         -3.89       186.82 o                         
  -9   1   6        292.65        273.72        89.10 o                         
  -7   1   6        138.56        148.82        58.42 o                         
  -5   1   6         94.21        101.76        63.78 o                         
  -3   1   6       7674.08       7866.82       132.31 o                         
  -1   1   6       5376.58       5319.11       104.72 o                         
   1   1   6       5499.70       5461.96        62.82 o                         
   3   1   6       1416.18       1241.87        39.93 o                         
   5   1   6        127.89        203.05        48.90 o                         
   7   1   6        887.63        834.79        96.98 o                         
   9   1   6        262.21        259.42        89.48 o                         
  11   1   6         70.36         -4.66       126.33 o                         
 -10   2   6         93.50         19.80       182.81 o                         
  -8   2   6        242.66        167.23        54.08 o                         
  -6   2   6          7.29         14.70        88.63 o                         
  -4   2   6       3661.18       3832.08       121.12 o                         
  -2   2   6      13685.44      15531.97       186.49 o                         
   0   2   6       2414.11       2498.79        56.11 o                         
   2   2   6      13726.12      15343.80       194.28 o                         
   4   2   6       9373.24       9786.81       110.50 o                         
   6   2   6       1310.03       1204.23        98.02 o                         
   8   2   6        429.21        363.73        72.06 o                         
  10   2   6         24.37         48.16       128.63 o                         
 -11   3   6          6.69        -30.95       218.31 o                         
  -9   3   6        247.30        273.88       110.98 o                         
  -7   3   6        293.64        240.95        60.98 o                         
  -5   3   6        417.36        416.30        90.15 o                         
  -3   3   6       3724.46       3552.19        67.58 o                         
  -1   3   6       1365.03       1418.49        54.31 o                         
   1   3   6       7718.94       8161.26       128.36 o                         
   5   3   6        239.57        182.05       101.70 o                         
   9   3   6        281.04        226.29       130.18 o                         
  11   3   6         23.48        -19.96       142.00 o                         
  -8   4   6        152.18        278.67       121.17 o                         
  -6   4   6       1596.91       1243.50       126.30 o                         
  -4   4   6         53.14         33.41        39.49 o                         
  -2   4   6       9401.67       9978.57       243.27 o                         
   0   4   6        603.02        505.97        72.50 o                         
   2   4   6       3742.62       3822.18        99.49 o                         
  10   4   6        104.63         78.93       142.62 o                         
  -9   5   6         54.83        -46.41       130.70 o                         
  -7   5   6          2.57        -63.19       108.94 o                         
  -5   5   6        160.86        187.62       102.31 o                         
  -3   5   6        233.68        165.12        31.81 o                         
  -1   5   6        146.16        117.62        78.79 o                         
   1   5   6         96.83         95.40        68.24 o                         
   7   5   6          8.37         36.00       127.71 o                         
   9   5   6          2.93         56.52       128.78 o                         
 -10   6   6         12.88         35.71       141.82 o                         
  -8   6   6         29.96        -19.46       122.93 o                         
  -6   6   6        507.92        574.94       119.82 o                         
  -4   6   6        769.46        676.18       113.22 o                         
  -2   6   6       1318.00       1262.41        73.17 o                         
   0   6   6          7.99        -39.84        86.14 o                         
   2   6   6          3.68         -0.42        70.84 o                         
   8   6   6          0.35         12.82       126.78 o                         
  -9   7   6         26.29         90.12       149.25 o                         
  -7   7   6          9.93         28.11       119.30 o                         
  -5   7   6          6.08        120.38       109.49 o                         
  -3   7   6         50.57         50.10       107.46 o                         
  -1   7   6        905.99        893.16       115.53 o                         
   1   7   6        130.12        120.52        84.89 o                         
   3   7   6        287.03        313.27        88.55 o                         
   7   7   6          7.62         28.06       135.69 o                         
  -6   8   6          0.26        164.06       119.81 o                         
  -4   8   6         17.60         33.47       120.36 o                         
  -2   8   6        431.90        465.09       122.96 o                         
   0   8   6         73.49         76.49        96.08 o                         
   2   8   6        222.83        101.19        92.84 o                         
   4   8   6        159.40        263.43       129.10 o                         
   6   8   6         25.24        -47.99       132.30 o                         
  -5   9   6          4.34         -5.91       123.32 o                         
  -3   9   6        294.22        249.08       126.50 o                         
  -1   9   6        244.64        361.29       118.24 o                         
   1   9   6        291.17        264.80       105.61 o                         
   3   9   6        251.24        217.08       124.51 o                         
   5   9   6         48.63        107.24       142.49 o                         
   7   9   6         30.15        103.50       160.10 o                         
  -4  10   6        102.10         -3.98       135.19 o                         
  -2  10   6         27.10        -10.14       127.86 o                         
   0  10   6         56.57        -16.83       122.73 o                         
   4  10   6         53.40         84.24       135.64 o                         
   6  10   6         14.07         28.65       155.11 o                         
  -3  11   6         22.14         21.05       138.53 o                         
  -1  11   6         75.86         33.65       128.60 o                         
   1   0   7      46264.81      47248.74       418.25 o                         
   3   0   7        834.25        752.20        69.95 o                         
   5   0   7       4002.50       4087.93        74.78 o                         
   7   0   7       2875.76       2812.58        78.65 o                         
   9   0   7         75.84        177.42        86.10 o                         
  11   0   7        336.53        339.77       105.80 o                         
 -12   1   7        193.28        262.49       210.74 o                         
 -10   1   7        167.40        257.33       168.48 o                         
  -8   1   7        662.11        673.34        56.68 o                         
  -6   1   7       5768.17       5832.71       148.39 o                         
  -4   1   7       6599.54       6432.39       103.41 o                         
  -2   1   7       8109.08       8268.58       285.02 o                         
   0   1   7      46055.78      46845.71       572.14 o                         
   2   1   7       1387.00       1256.35        99.35 o                         
   4   1   7       2290.60       2210.86        80.76 o                         
   6   1   7       3602.94       3758.68       109.92 o                         
   8   1   7        390.94        438.15        92.13 o                         
  10   1   7         86.56        116.72        96.68 o                         
 -11   2   7        140.70         -5.56       199.79 o                         
  -9   2   7        224.50        208.68       176.66 o                         
  -7   2   7       2135.82       2192.88        87.34 o                         
  -5   2   7       2359.67       2557.14       116.51 o                         
  -3   2   7       1066.58       1074.78        81.85 o                         
  -1   2   7       1506.59       1409.95        81.31 o                         
   1   2   7       7686.72       7307.30       145.73 o                         
   3   2   7      11045.08      10836.99       176.74 o                         
   5   2   7       5178.11       5052.73        86.37 o                         
   7   2   7       1623.57       1468.15        97.64 o                         
   9   2   7         98.42        149.22        95.58 o                         
  11   2   7        153.52        216.92       138.78 o                         
 -10   3   7        366.04        571.99       216.35 o                         
  -8   3   7        460.61        418.04       106.23 o                         
  -6   3   7        328.26        369.09        99.20 o                         
  -4   3   7        341.27        231.06        82.46 o                         
  -2   3   7      11093.06      10935.78       180.19 o                         
   0   3   7        871.82        784.86        73.02 o                         
   4   3   7      19910.38      20982.06       266.81 o                         
   6   3   7        149.10         88.95       106.21 o                         
  10   3   7        124.45        341.78       137.95 o                         
  -9   4   7        763.07        672.00       138.77 o                         
  -7   4   7        106.25        100.76       104.41 o                         
  -5   4   7       1205.32       1254.50       143.98 o                         
  -3   4   7      20115.97      20589.92       690.88 o                         
  -1   4   7       2159.68       2122.99        60.39 o                         
   1   4   7       6610.63       6575.84       135.20 o                         
   9   4   7        442.86        489.97       143.54 o                         
 -10   5   7        118.74        114.79       134.08 o                         
  -8   5   7        240.56        375.20       125.37 o                         
  -6   5   7        794.95        639.05       121.04 o                         
  -4   5   7       4437.28       3954.07       158.33 o                         
  -2   5   7       5258.40       5405.40       163.26 o                         
   0   5   7       3966.52       4172.75       134.83 o                         
   2   5   7       2314.51       2662.67       105.91 o                         
   8   5   7        824.15        874.85       145.12 o                         
  -9   6   7        119.59        114.31       134.56 o                         
  -7   6   7        741.47        620.63       130.15 o                         
  -5   6   7        774.04        669.42       120.65 o                         
  -3   6   7        156.83        131.65        52.12 o                         
  -1   6   7       3564.17       3948.25       152.49 o                         
   1   6   7       5803.57       5809.65        85.06 o                         
   7   6   7        926.87        977.31       150.97 o                         
   9   6   7        252.00        253.40       146.72 o                         
  -8   7   7         43.41        138.22       129.68 o                         
  -6   7   7        921.07        770.37       136.46 o                         
  -4   7   7         60.27         32.54       104.61 o                         
  -2   7   7       1666.84       1734.78        86.78 o                         
   0   7   7       2827.10       2820.56       144.36 o                         
   2   7   7       2165.90       2377.43       129.02 o                         
   6   7   7        736.27        713.42       148.17 o                         
   8   7   7        159.25        121.38       140.42 o                         
  -7   8   7        163.05        184.01       133.64 o                         
  -5   8   7        803.16        630.80       135.19 o                         
  -3   8   7       1083.06       1062.67       138.72 o                         
  -1   8   7        364.29        495.90       113.31 o                         
   1   8   7        661.21        594.86       104.23 o                         
   5   8   7        232.72        350.54       142.92 o                         
   7   8   7         44.80        -40.28       141.85 o                         
  -6   9   7        262.83        288.41       139.47 o                         
  -4   9   7        432.44        410.66       127.59 o                         
  -2   9   7         95.76         14.56       119.95 o                         
   0   9   7         74.58         85.64       110.26 o                         
   2   9   7        232.25        253.88        78.56 o                         
   4   9   7        766.22        910.23       155.64 o                         
   6   9   7        104.31        256.91       153.81 o                         
  -3  10   7        129.10        108.19       131.59 o                         
  -1  10   7         87.04        -34.47       124.26 o                         
   1  10   7        171.42        190.61       114.33 o                         
   5  10   7        113.68        162.23       156.44 o                         
  -2  11   7        152.75         72.96       141.03 o                         
   0  11   7        337.20        228.65       133.70 o                         
  -1  12   7         83.15         42.51       126.68 o                         
   0   0   8         21.16         77.93        66.44 o                         
   2   0   8        944.34        962.18        35.58 o                         
   4   0   8       4368.92       4270.85        71.37 o                         
   6   0   8       5128.21       4888.89       264.08 o                         
   8   0   8        284.99        362.66       135.54 o                         
  10   0   8        380.74        550.61        98.53 o                         
 -11   1   8        346.79        248.37       189.61 o                         
  -9   1   8        169.11        306.74        89.90 o                         
  -7   1   8       2558.90       2622.62        84.69 o                         
  -5   1   8       5295.22       5560.20       257.94 o                         
  -3   1   8      15576.33      16603.62       277.30 o                         
  -1   1   8        513.85        385.31        47.22 o                         
   1   1   8        535.81        523.58        51.32 o                         
   3   1   8       7084.03       7456.87       156.16 o                         
   5   1   8        571.66        589.36        76.76 o                         
   7   1   8       3224.26       2947.05       114.95 o                         
   9   1   8        376.82        389.20        94.19 o                         
  11   1   8        178.46        162.72       103.19 o                         
 -10   2   8        204.10        118.31       176.84 o                         
  -8   2   8        679.33        673.45        60.52 o                         
  -6   2   8        427.48        354.06        92.30 o                         
  -4   2   8       2835.75       2847.75       111.92 o                         
  -2   2   8      11194.84      10772.26       163.79 o                         
   0   2   8       1219.50       1178.63       149.56 o                         
   2   2   8      11709.75      11881.00       182.59 o                         
   4   2   8       2341.32       2261.95        68.80 o                         
   6   2   8       1036.64        839.84       117.96 o                         
   8   2   8        699.01        645.04        92.76 o                         
  10   2   8        262.37        268.23       132.06 o                         
 -11   3   8        284.15        414.58       236.90 o                         
  -9   3   8        667.79        776.15       106.26 o                         
  -7   3   8        384.44        332.67        62.99 o                         
  -5   3   8        464.23        394.73        97.68 o                         
  -3   3   8       9390.17       9748.29       183.09 o                         
  -1   3   8       6958.89       7723.61        92.88 o                         
   1   3   8      15627.33      16516.21       318.86 o                         
   3   3   8       9564.09       9750.67       184.27 o                         
   5   3   8       5211.11       4968.25       167.71 o                         
   7   3   8       1022.01        841.65       127.56 o                         
   9   3   8        499.16        465.85       141.97 o                         
  11   3   8         75.16        142.43       143.02 o                         
 -10   4   8        432.23        560.93       229.49 o                         
  -8   4   8        705.40        746.81       128.81 o                         
  -6   4   8         66.29         50.52       100.56 o                         
  -4   4   8       3665.67       3579.82       144.68 o                         
  -2   4   8       2111.04       1987.70        56.64 o                         
   0   4   8       4535.85       4310.79       124.29 o                         
   2   4   8       2616.73       2447.23        40.98 o                         
  10   4   8        145.56        153.37       140.47 o                         
  -9   5   8        134.19        215.57       132.33 o                         
  -7   5   8       1900.51       1615.86       145.34 o                         
  -5   5   8        232.34        178.13       103.59 o                         
  -3   5   8       5230.07       4323.88       319.81 o                         
  -1   5   8        515.31        486.41        89.98 o                         
   1   5   8       5481.72       5846.64       146.87 o                         
   9   5   8        439.40        447.07       142.48 o                         
 -10   6   8         89.59        -18.58       142.51 o                         
  -8   6   8        232.76        262.98       124.97 o                         
  -6   6   8        847.30        718.50       126.69 o                         
  -4   6   8       1209.99        974.82       125.79 o                         
  -2   6   8       1044.41       1066.26       114.68 o                         
   0   6   8       5297.08       5192.20       160.21 o                         
   2   6   8        395.45        398.24        85.25 o                         
   8   6   8        528.03        587.39       153.20 o                         
  -9   7   8        107.64         46.34       143.91 o                         
  -7   7   8        391.23        449.79       128.97 o                         
  -5   7   8        757.56        585.27       123.35 o                         
  -3   7   8        972.30        909.77       122.28 o                         
  -1   7   8       3347.31       3256.10       156.13 o                         
   1   7   8       2537.61       2617.46       132.86 o                         
   7   7   8        381.54        675.72       158.38 o                         
  -6   8   8        553.02        563.66       132.45 o                         
  -4   8   8        433.83        468.05       125.76 o                         
  -2   8   8        715.30        713.45       126.35 o                         
   0   8   8        300.81        276.40       110.34 o                         
   2   8   8        676.11        749.08       110.01 o                         
   6   8   8        228.44        322.51       146.65 o                         
  -5   9   8        467.55        385.91       135.59 o                         
  -3   9   8        459.07        399.35       129.19 o                         
  -1   9   8        405.93        282.01       123.27 o                         
   1   9   8        179.90        260.44       103.47 o                         
   5   9   8        157.57        276.75       151.43 o                         
  -4  10   8        148.29        216.37       137.97 o                         
  -2  10   8        266.56        223.16       132.44 o                         
   0  10   8        365.44        441.19       124.05 o                         
   4  10   8        417.06        433.04       149.99 o                         
  -1  11   8        179.53         90.92       131.86 o                         
   1   0   9        384.31        302.77        43.48 o                         
   3   0   9      15991.44      16556.58       156.22 o                         
   5   0   9       9712.49       9279.45       106.84 o                         
   7   0   9       2115.59       2204.78        78.05 o                         
   9   0   9        847.66       1013.23       102.87 o                         
  11   0   9        310.33        191.82       186.64 o                         
 -10   1   9        553.59        630.23       182.53 o                         
  -8   1   9       1385.50       1314.53        76.14 o                         
  -6   1   9       2614.40       2766.39        82.21 o                         
  -4   1   9      13605.76      13466.65       219.35 o                         
  -2   1   9       6178.27       6040.80        63.13 o                         
   0   1   9        224.54        159.82        81.61 o                         
   2   1   9      21866.25      22794.09       232.78 o                         
   4   1   9       3922.21       3698.38       103.73 o                         
   6   1   9       4113.69       4153.87       119.31 o                         
   8   1   9        424.05        353.58        93.62 o                         
  10   1   9        339.79        463.36       102.24 o                         
 -11   2   9        298.36        411.45       200.92 o                         
  -9   2   9        389.53        609.60       181.99 o                         
  -7   2   9        417.21        595.03        95.02 o                         
  -5   2   9       2257.82       2308.04        94.76 o                         
  -3   2   9       2504.99       2498.95        80.10 o                         
  -1   2   9      22078.23      22448.13       265.34 o                         
   1   2   9       6289.05       6465.24       123.49 o                         
   3   2   9       6896.19       6721.86       161.57 o                         
   5   2   9       5199.89       4890.85        71.50 o                         
   7   2   9       1806.62       1689.63       137.32 o                         
   9   2   9        375.67        534.69       132.17 o                         
  11   2   9        129.49        206.65       131.87 o                         
 -10   3   9        147.06        144.65       195.69 o                         
  -8   3   9        541.70        545.39        99.87 o                         
  -6   3   9        505.00        605.46       105.24 o                         
  -4   3   9       1769.21       1490.00       108.04 o                         
  -2   3   9       7009.69       6270.43       149.03 o                         
   0   3   9      15998.83      16685.67       153.92 o                         
   4   3   9       9330.00       9490.35       202.13 o                         
   6   3   9       3654.80       3516.94       160.56 o                         
   8   3   9        766.52        762.10       137.45 o                         
  10   3   9        151.95        162.41       136.44 o                         
  -9   4   9        436.39        456.87       110.43 o                         
  -7   4   9       1585.20       1732.65       139.21 o                         
  -5   4   9       2234.90       2291.46       138.77 o                         
  -3   4   9       9525.13       9424.32       437.53 o                         
  -1   4   9       3733.12       3214.37       121.29 o                         
   1   4   9      13787.50      13076.48       358.92 o                         
   9   4   9        198.32        366.86       138.26 o                         
 -10   5   9        353.17        301.63       148.18 o                         
  -8   5   9        720.41        664.31       135.68 o                         
  -6   5   9        681.15        770.71       120.07 o                         
  -4   5   9       4312.06       4255.03       163.32 o                         
  -2   5   9       5123.49       4746.04        85.53 o                         
   0   5   9       9633.87       9481.43       190.89 o                         
   2   5   9       2210.63       2242.51        60.20 o                         
  -9   6   9        148.84        192.30       137.34 o                         
  -7   6   9        834.48        882.52       137.52 o                         
  -5   6   9        173.13        161.05       108.49 o                         
  -3   6   9       3726.21       3427.31       160.75 o                         
  -1   6   9       4100.56       3971.14       155.02 o                         
   1   6   9       2606.91       2784.87       132.64 o                         
   9   6   9        619.61        774.49       166.37 o                         
  -8   7   9        204.58        250.66       137.25 o                         
  -6   7   9        368.85        427.60       121.07 o                         
  -4   7   9        335.98        285.65       108.48 o                         
  -2   7   9       1943.25       1811.01       136.38 o                         
   0   7   9       1955.78       2183.35       135.99 o                         
   2   7   9        390.94        547.89        99.09 o                         
   8   7   9        335.65        624.08       158.81 o                         
  -7   8   9        323.35        438.75       140.88 o                         
  -5   8   9        406.21        417.48       129.53 o                         
  -3   8   9        818.02        715.64       126.23 o                         
  -1   8   9        319.30        275.38       110.20 o                         
   1   8   9       1409.80       1345.50       125.59 o                         
   7   8   9        207.30        381.70       151.94 o                         
  -6   9   9        622.78        902.80       154.58 o                         
  -4   9   9        213.45        332.02       131.39 o                         
  -2   9   9        335.45        351.97       122.71 o                         
   0   9   9        855.03        854.25       127.63 o                         
   2   9   9        412.13        523.51       113.60 o                         
   6   9   9        125.09        211.14       159.73 o                         
  -3  10   9        162.37        112.65       129.88 o                         
  -1  10   9        351.21        437.45       135.58 o                         
   1  10   9        560.48        570.41       118.22 o                         
   5  10   9        339.87        448.12       164.84 o                         
  -2  11   9        115.15        206.67       144.72 o                         
   0  11   9        316.14        315.35       134.67 o                         
   0   0  10       6454.98       6139.80       125.85 o                         
   2   0  10       8677.50       8518.57        75.76 o                         
   4   0  10      17919.42      17877.30       234.91 o                         
   6   0  10        907.47        936.94        63.67 o                         
   8   0  10        810.93        701.81       102.80 o                         
  10   0  10        437.31        417.32        97.51 o                         
 -11   1  10        267.36        219.02       192.25 o                         
  -9   1  10       1502.72       1632.35        92.04 o                         
  -7   1  10       1316.63       1219.69        74.22 o                         
  -5   1  10       4855.13       4559.96        89.15 o                         
  -3   1  10      11559.69      10862.60       124.89 o                         
  -1   1  10       6211.64       6208.44        88.12 o                         
   1   1  10       6541.10       6189.36       605.71 o                         
   3   1  10      27185.47      27938.99       286.69 o                         
   5   1  10       2904.32       2930.65       108.20 o                         
   7   1  10       2487.88       2524.96       115.13 o                         
   9   1  10        282.44        207.01       153.73 o                         
  11   1  10        224.17        199.15       137.12 o                         
 -10   2  10        445.49        425.79       186.82 o                         
  -8   2  10       1720.33       1880.99        89.02 o                         
  -6   2  10       2856.32       2763.73       105.49 o                         
  -4   2  10       3275.65       3366.10        94.41 o                         
  -2   2  10       9416.54       9142.77        94.39 o                         
   0   2  10       8876.65       8969.08       142.04 o                         
   2   2  10      10025.57       9819.01       182.21 o                         
   4   2  10       2769.17       2654.29       134.89 o                         
   6   2  10       5573.00       5662.90       185.96 o                         
   8   2  10       1548.42       1423.49       143.16 o                         
  10   2  10        168.39        163.34       128.38 o                         
  -9   3  10        218.64        217.66        84.66 o                         
  -7   3  10       2988.13       3243.38       127.37 o                         
  -5   3  10       3670.83       3772.62       149.58 o                         
  -3   3  10       2307.06       2213.11       113.25 o                         
  -1   3  10      27036.88      28164.49       187.96 o                         
   1   3  10      11498.82      11073.01       103.00 o                         
   3   3  10       2412.55       2386.16       123.54 o                         
   5   3  10       6542.77       6637.97       189.07 o                         
   7   3  10       3512.06       3141.30       164.75 o                         
 -10   4  10        170.88         28.15       209.07 o                         
  -8   4  10        571.74        583.27       105.72 o                         
  -6   4  10       1482.32       1548.68       133.09 o                         
  -4   4  10       5040.01       4909.68       165.79 o                         
  -2   4  10       2705.07       2716.41       123.85 o                         
   0   4  10      17971.44      17739.99       235.05 o                         
  10   4  10        122.93        140.22       143.32 o                         
  -9   5  10        147.72         83.73       105.16 o                         
  -7   5  10       1071.17        976.45       129.56 o                         
  -5   5  10        880.11        785.50       117.18 o                         
  -3   5  10       6672.72       6625.70       109.78 o                         
  -1   5  10       2889.29       2579.14       127.12 o                         
   1   5  10       5000.91       4761.54       142.18 o                         
   9   5  10        566.23        790.11       162.70 o                         
  -8   6  10        407.31        421.54       134.52 o                         
  -6   6  10        369.75        356.57       114.95 o                         
  -4   6  10        931.68        908.91       117.68 o                         
  -2   6  10       5633.45       5414.20       180.23 o                         
   0   6  10        963.88        814.35       106.99 o                         
   2   6  10       2893.60       2981.73       130.33 o                         
  -7   7  10        575.00        575.73       138.94 o                         
  -5   7  10        414.70        369.61       118.64 o                         
  -3   7  10       3455.57       3042.13       161.38 o                         
  -1   7  10       2506.08       2678.98       151.32 o                         
   1   7  10       1222.92       1161.75       115.18 o                         
  -6   8  10        673.78        640.58       139.87 o                         
  -4   8  10        760.38        684.80       122.86 o                         
  -2   8  10       1491.11       1609.85       146.23 o                         
   0   8  10        761.04        800.07       114.12 o                         
   2   8  10       1683.77       1810.47       133.16 o                         
  -5   9  10        562.83        690.02       145.69 o                         
  -3   9  10        307.58        370.55       127.13 o                         
  -1   9  10        261.76        298.27       123.56 o                         
   1   9  10       1483.45       1620.11       137.74 o                         
  -4  10  10        114.99        242.16       144.66 o                         
  -2  10  10        190.96        228.27       133.46 o                         
   0  10  10        404.66        336.59       126.90 o                         
   4  10  10        154.09        319.52       151.21 o                         
  -1  11  10        234.68        171.07       132.63 o                         
   1   0  11       5085.97       4660.62        82.28 o                         
   3   0  11       8649.68       8923.26       131.75 o                         
   5   0  11        142.59        215.95        86.08 o                         
   7   0  11        222.65        229.04        59.53 o                         
   9   0  11         71.50        217.90       146.55 o                         
  11   0  11         79.86        131.46       181.80 o                         
 -10   1  11        185.02        188.32       165.11 o                         
  -8   1  11         32.89         72.48        62.55 o                         
  -6   1  11        328.22        311.89        62.30 o                         
  -4   1  11       2853.04       3018.45        90.09 o                         
  -2   1  11       2987.10       2970.82        65.86 o                         
   0   1  11       5070.58       4711.85       124.57 o                         
   2   1  11        845.20        701.13        89.60 o                         
   4   1  11       3919.05       4169.54       153.07 o                         
   6   1  11        212.55        241.50        89.28 o                         
   8   1  11        850.65        769.44       102.65 o                         
  10   1  11         41.94         68.61        94.94 o                         
 -11   2  11          1.75        145.90       208.22 o                         
  -9   2  11        125.27         58.75       112.41 o                         
  -7   2  11        173.62        201.21        64.83 o                         
  -5   2  11        755.30        829.20        80.74 o                         
  -3   2  11        300.21        228.54        60.96 o                         
  -1   2  11        864.09        820.67        63.29 o                         
   1   2  11       3047.29       3332.15        72.08 o                         
   3   2  11       2533.32       2558.44       128.89 o                         
   5   2  11        631.86        615.00        32.22 o                         
   7   2  11       1046.00       1105.60       140.44 o                         
   9   2  11         14.12         25.97       124.31 o                         
  11   2  11         33.38        108.06       124.81 o                         
 -10   3  11         10.99        117.57       197.06 o                         
  -8   3  11         32.35         85.79        88.67 o                         
  -6   3  11        151.03         97.42        84.71 o                         
  -4   3  11       1658.93       1486.39       111.41 o                         
  -2   3  11       2549.49       2632.50        82.35 o                         
   0   3  11       8678.70       8965.50       287.71 o                         
   2   3  11        304.93        399.27        97.81 o                         
   4   3  11         51.91         15.78       102.67 o                         
   6   3  11        306.69        239.59       115.39 o                         
   8   3  11        448.91        325.87       127.67 o                         
  10   3  11         49.40         40.87       141.92 o                         
  -9   4  11         30.46        -26.02        98.88 o                         
  -7   4  11         61.24         16.04       107.69 o                         
  -5   4  11        788.23        619.75       109.16 o                         
  -3   4  11         53.73        140.17        92.56 o                         
  -1   4  11       3923.32       4287.21       138.16 o                         
   1   4  11       2866.42       2874.54       165.05 o                         
 -10   5  11         90.56        127.18       132.76 o                         
  -8   5  11        101.66        176.31       122.98 o                         
  -6   5  11       1088.15        938.82       124.01 o                         
  -4   5  11         41.45         -1.58       101.57 o                         
  -2   5  11        618.22        567.65       101.06 o                         
   0   5  11        131.97        220.27        88.57 o                         
   2   5  11        758.14        668.55        45.42 o                         
  -9   6  11        134.87         56.35       136.46 o                         
  -7   6  11        138.82        131.45       117.60 o                         
  -5   6  11        348.90        355.17       112.61 o                         
  -3   6  11        315.24        303.42       106.49 o                         
  -1   6  11        212.52        211.57        99.01 o                         
   1   6  11        338.24        248.51        93.01 o                         
   9   6  11         95.09        121.70       148.02 o                         
  -8   7  11         21.94        144.28       132.75 o                         
  -6   7  11         59.16         51.31       116.60 o                         
  -4   7  11         86.24        153.18       109.15 o                         
  -2   7  11       1050.14       1019.34       124.34 o                         
   0   7  11        211.49        381.25       102.66 o                         
   2   7  11        164.21        204.32        94.20 o                         
   8   7  11         27.88         39.03       151.67 o                         
  -7   8  11         25.90         15.28       126.70 o                         
  -5   8  11        124.37         35.90       113.40 o                         
  -3   8  11        451.27        491.72       127.23 o                         
  -1   8  11        835.70        950.63       127.29 o                         
   1   8  11         36.48         70.14       105.06 o                         
   7   8  11         23.32        124.42       151.02 o                         
  -6   9  11         92.80        180.90       133.76 o                         
  -4   9  11         19.97         -9.51       124.13 o                         
  -2   9  11         13.39         56.56       112.59 o                         
   0   9  11         69.48        296.01       120.58 o                         
   2   9  11        124.78         70.24       105.87 o                         
   6   9  11        136.17        321.37       166.94 o                         
  -3  10  11         52.60         83.33       131.18 o                         
  -1  10  11         44.99         74.08       120.08 o                         
   1  10  11        181.48        213.61       124.94 o                         
   5  10  11         90.59        143.26       163.26 o                         
  -2  11  11         30.93         13.46       137.35 o                         
   0  11  11         78.97        208.32       132.79 o                         
   0   0  12       1113.10       1271.28       101.30 o                         
   2   0  12       4569.66       4726.93        76.49 o                         
   4   0  12        919.39        879.02        87.73 o                         
   6   0  12       4691.12       4448.14       135.24 o                         
   8   0  12        610.16        494.28       103.70 o                         
  10   0  12        204.12        329.15        99.98 o                         
 -11   1  12         52.33         66.77       194.35 o                         
  -9   1  12        240.68        275.70       109.66 o                         
  -7   1  12        523.31        483.04        65.19 o                         
  -5   1  12       2999.70       2867.24        90.60 o                         
  -3   1  12       1393.56       1354.92       111.41 o                         
  -1   1  12       5869.09       5874.11       124.42 o                         
   1   1  12       5630.97       5382.29       143.85 o                         
   3   1  12       2512.73       2404.90       120.18 o                         
   5   1  12       2568.37       2591.64       114.24 o                         
   7   1  12        194.75        291.38        95.38 o                         
   9   1  12        591.61        591.25       111.21 o                         
  11   1  12         23.38        -57.78       131.66 o                         
 -10   2  12         14.76        -28.20       190.43 o                         
  -8   2  12         58.93        104.40        70.17 o                         
  -6   2  12         34.31         97.48        75.56 o                         
  -4   2  12       2071.14       1920.68        84.66 o                         
  -2   2  12      11564.74      11783.87       190.63 o                         
   0   2  12       4335.62       4248.94       125.09 o                         
   2   2  12      11229.22      11598.09       203.84 o                         
   4   2  12        677.59        525.87       106.47 o                         
   6   2  12        709.27        791.89       128.83 o                         
   8   2  12        105.05        150.36       124.29 o                         
  10   2  12        175.51        354.22       137.90 o                         
  -9   3  12         91.17        150.96        82.47 o                         
  -7   3  12        530.80        408.86        89.70 o                         
  -5   3  12       4152.83       4469.80       127.32 o                         
  -3   3  12        567.00        471.93        69.19 o                         
  -1   3  12       2549.71       2578.39        78.09 o                         
   1   3  12       1390.21       1329.44        61.59 o                         
   3   3  12        436.29        166.93       111.11 o                         
   5   3  12        709.10        559.00       116.72 o                         
   7   3  12        399.37        331.74       124.47 o                         
   9   3  12        174.61        128.91       136.54 o                         
 -10   4  12         96.94        103.56       230.59 o                         
  -8   4  12        427.53        347.54       104.20 o                         
  -6   4  12        763.64        588.23       115.41 o                         
  -4   4  12        612.45        612.40       107.98 o                         
  -2   4  12        760.88        672.43        93.16 o                         
   0   4  12        908.61        888.20        59.96 o                         
  10   4  12        147.94        406.77       155.36 o                         
  -9   5  12        104.75        131.79       109.09 o                         
  -7   5  12        756.55        760.57       131.16 o                         
  -5   5  12        531.48        738.43       116.19 o                         
  -3   5  12        689.97        711.63       108.24 o                         
  -1   5  12       2602.39       2713.30       133.48 o                         
   1   5  12       2930.86       2935.09        77.88 o                         
  -8   6  12         62.64        154.24       127.68 o                         
  -6   6  12        255.79        196.43       114.92 o                         
  -4   6  12       1836.23       1998.72       141.60 o                         
  -2   6  12        710.29        465.76       110.97 o                         
   0   6  12       4643.38       4482.41       164.53 o                         
  -7   7  12         83.13        101.25       122.96 o                         
  -5   7  12        636.86        597.06       127.82 o                         
  -3   7  12        400.09        467.54       114.41 o                         
  -1   7  12        196.49        223.76       104.21 o                         
   1   7  12        562.83        433.13       104.79 o                         
  -6   8  12        101.83         55.66       120.47 o                         
  -4   8  12        163.12        172.45       119.49 o                         
  -2   8  12         87.14         84.66       108.68 o                         
   0   8  12        660.99        659.38       113.87 o                         
  -5   9  12         19.50        -12.84       127.74 o                         
  -3   9  12        172.56        100.92       122.94 o                         
  -1   9  12        583.16        633.74       129.16 o                         
   1   9  12        250.76        410.24       119.12 o                         
  -4  10  12        161.72         23.51       137.29 o                         
  -2  10  12        164.66        171.68       133.81 o                         
   0  10  12        215.63        278.19       125.38 o                         
  -1  11  12         15.61        -61.15       139.53 o                         
   1   0  13       2441.03       2243.30        73.37 o                         
   3   0  13       3298.29       3439.79        59.14 o                         
   5   0  13       1376.90       1387.68       103.52 o                         
   7   0  13         19.76         17.93       129.87 o                         
   9   0  13        380.70        443.71       115.13 o                         
 -10   1  13        120.44        115.73       180.12 o                         
  -8   1  13        689.00        669.64        81.09 o                         
  -6   1  13        866.42        894.55        71.24 o                         
  -4   1  13        489.89        530.60        57.75 o                         
  -2   1  13       2571.69       2383.88        70.01 o                         
   0   1  13       2643.46       2390.57       106.63 o                         
   2   1  13      14769.20      14832.12       227.74 o                         
   4   1  13       1645.85       1553.83       135.53 o                         
   6   1  13       2327.53       2380.65       252.81 o                         
   8   1  13         60.42         78.81        96.93 o                         
  10   1  13         22.62         -6.06       173.42 o                         
  -9   2  13        328.97        475.50       119.94 o                         
  -7   2  13       1081.52       1106.18        81.66 o                         
  -5   2  13       1273.16       1445.18        92.98 o                         
  -3   2  13         91.94         98.76        58.40 o                         
  -1   2  13      14964.72      14681.82       139.70 o                         
   1   2  13       2198.97       1923.68       121.54 o                         
   3   2  13       2328.75       2367.30       129.93 o                         
   5   2  13       1004.80        929.14       112.26 o                         
   7   2  13        973.60       1059.39       143.20 o                         
   9   2  13         27.42         -1.16       135.04 o                         
  11   2  13          3.77        129.13       130.76 o                         
 -10   3  13         20.05         -2.27       207.99 o                         
  -8   3  13        173.61        224.97        82.48 o                         
  -6   3  13       3437.41       3217.02       125.36 o                         
  -4   3  13        491.22        489.02        76.87 o                         
  -2   3  13       2405.45       2566.74        85.80 o                         
   0   3  13       3062.35       3176.92       108.07 o                         
   2   3  13        128.94         24.52       101.98 o                         
   4   3  13         93.10         83.95       115.16 o                         
   6   3  13       1642.77       1355.98       143.54 o                         
   8   3  13        292.39        182.92       129.94 o                         
  -9   4  13         15.20        104.11       101.74 o                         
  -7   4  13        436.63        338.61        98.49 o                         
  -5   4  13        731.74        664.48       101.60 o                         
  -3   4  13         50.94         77.77        73.21 o                         
  -1   4  13       1689.04       1713.45        77.61 o                         
   1   4  13        416.50        377.07        33.33 o                         
   5   4  13        697.93        529.60       133.40 o                         
 -10   5  13         27.12        -37.48       135.08 o                         
  -8   5  13        301.20        374.66       110.67 o                         
  -6   5  13        202.32        293.94       110.22 o                         
  -4   5  13        719.88        672.08       114.45 o                         
  -2   5  13       1063.71       1282.52       116.85 o                         
   0   5  13       1506.56       1522.99        75.91 o                         
  -9   6  13         47.72         15.09       136.01 o                         
  -7   6  13        103.54        -17.06       115.24 o                         
  -5   6  13        174.36         92.91       112.74 o                         
  -3   6  13       1591.46       1266.68       130.93 o                         
  -1   6  13       2389.90       2522.91       143.21 o                         
   1   6  13        735.70        796.56        67.91 o                         
  -8   7  13        158.16        219.35       136.85 o                         
  -6   7  13        172.23         65.07       114.59 o                         
  -4   7  13        291.04        210.83       109.13 o                         
  -2   7  13        939.28        951.55       125.95 o                         
   0   7  13         11.01         48.06        96.56 o                         
  -7   8  13         89.51         -1.00       133.06 o                         
  -5   8  13         91.55        111.23       124.39 o                         
  -3   8  13        261.45        294.23       122.55 o                         
  -1   8  13         96.63         39.69       107.36 o                         
   1   8  13        726.61        559.43       116.46 o                         
  -4   9  13         75.71        137.88       119.85 o                         
  -2   9  13         30.98          9.85       115.40 o                         
   0   9  13        422.41        365.92       121.39 o                         
  -1  10  13         18.82        106.79       126.35 o                         
   1  10  13        117.10        106.26       110.53 o                         
  -2  11  13          3.53         16.04       142.92 o                         
   0  11  13          5.74         25.56       125.94 o                         
   0   0  14       9070.88       8746.92       161.55 o                         
   2   0  14       1361.57       1308.85        61.92 o                         
   4   0  14       3123.30       3343.73       116.04 o                         
   6   0  14        451.28        340.91        97.69 o                         
   8   0  14        662.35        585.58       111.17 o                         
  10   0  14         68.89         61.74       170.81 o                         
 -11   1  14         17.99        -44.17       197.55 o                         
  -9   1  14        202.39        227.67       116.20 o                         
  -7   1  14        701.61        662.97        73.80 o                         
  -5   1  14        197.97        235.40        59.55 o                         
  -3   1  14       1254.48       1296.28       120.77 o                         
  -1   1  14       1468.19       1678.98        96.63 o                         
   1   1  14       1528.89       1648.84       110.26 o                         
   3   1  14       5848.93       5788.49        83.95 o                         
   5   1  14        941.93       1004.16       148.33 o                         
   7   1  14        304.68        260.08       102.62 o                         
   9   1  14         42.39        163.82       144.60 o                         
  11   1  14          0.77        200.73       133.14 o                         
 -10   2  14         50.26         50.72       176.90 o                         
  -8   2  14        140.85        110.71        69.91 o                         
  -6   2  14         11.44         41.09        77.64 o                         
  -4   2  14        449.06        396.60        82.47 o                         
  -2   2  14         82.93         98.79        54.82 o                         
   0   2  14       1188.97       1092.21       103.84 o                         
   2   2  14         48.82        104.67        98.62 o                         
   4   2  14        103.46        233.07       114.31 o                         
   6   2  14        179.62        300.63       123.56 o                         
   8   2  14        164.27        199.28       127.47 o                         
  -9   3  14        100.06         68.37        82.60 o                         
  -7   3  14        114.01        106.09        84.91 o                         
  -5   3  14       2768.53       2700.00       239.43 o                         
  -3   3  14        799.31       1031.15       107.40 o                         
  -1   3  14       5855.41       5598.00       145.84 o                         
   1   3  14       1239.70       1131.51        58.03 o                         
   3   3  14        830.28        963.18       129.92 o                         
   5   3  14        132.49         24.33       118.36 o                         
   7   3  14        220.52        204.29       125.57 o                         
   9   3  14         86.70        -28.93       140.87 o                         
  -8   4  14         21.61         80.27       101.16 o                         
  -6   4  14        242.73        169.14       139.74 o                         
  -4   4  14         60.83         68.01        77.82 o                         
  -2   4  14         82.53         -7.32        68.30 o                         
   0   4  14       3180.69       3387.00       117.95 o                         
  -9   5  14         55.97         87.75       106.05 o                         
  -7   5  14         22.30          3.19        98.52 o                         
  -5   5  14        115.12         11.44        87.46 o                         
  -3   5  14         92.80         52.82        96.07 o                         
  -1   5  14        949.37       1061.66        81.79 o                         
   1   5  14        174.47        237.47        75.58 o                         
  -8   6  14         83.74         55.32       110.98 o                         
  -6   6  14         73.62        140.13       112.77 o                         
  -4   6  14          3.55         12.58       100.44 o                         
  -2   6  14        186.62         57.49       102.41 o                         
   0   6  14        405.71        438.43        69.44 o                         
  -7   7  14         37.85        153.92       123.47 o                         
  -5   7  14         34.95         63.96       110.44 o                         
  -3   7  14        182.91        131.00       106.89 o                         
  -1   7  14        327.48        280.23       109.70 o                         
   1   7  14        752.00        873.85       117.00 o                         
  -6   8  14         50.00        122.24       124.34 o                         
  -4   8  14         64.18         55.24       111.49 o                         
  -2   8  14        140.50        181.69       115.57 o                         
   0   8  14        741.48        735.66       120.70 o                         
  -5   9  14         31.34         49.11       125.23 o                         
  -3   9  14        107.54         38.14       124.00 o                         
  -1   9  14         40.71         52.78       122.58 o                         
   1   9  14        193.20        390.25       117.70 o                         
  -2  10  14         89.53         35.65       130.60 o                         
   0  10  14         64.03        204.91       126.86 o                         
  -1  11  14          0.28        -48.36       139.04 o                         
   1   0  15       2326.32       2534.02        97.77 o                         
   3   0  15        886.82        976.73        57.23 o                         
   5   0  15          5.32         44.91        90.77 o                         
   7   0  15        285.72        220.86       101.57 o                         
   9   0  15          6.99         59.70       110.18 o                         
  11   0  15         30.56        -63.58       189.11 o                         
 -10   1  15         53.20         10.42       178.73 o                         
  -8   1  15        177.79        266.78       108.74 o                         
  -6   1  15        615.03        493.50       104.20 o                         
  -4   1  15         99.86         68.66        80.51 o                         
  -2   1  15       1491.03       1735.52        69.62 o                         
   0   1  15       2339.48       2422.15       118.73 o                         
   2   1  15       1141.61       1322.13        68.88 o                         
   4   1  15       2518.46       2517.79       157.31 o                         
   6   1  15        237.29        408.45       128.52 o                         
   8   1  15         89.43        218.88       134.77 o                         
  -9   2  15         66.16         74.57       119.20 o                         
  -7   2  15        638.43        461.02        76.08 o                         
  -5   2  15        399.20        369.49        79.69 o                         
  -3   2  15        111.50        158.12       104.97 o                         
  -1   2  15       1186.10       1290.05       119.44 o                         
   1   2  15       1434.55       1575.52       108.71 o                         
   3   2  15        541.57        667.08       112.72 o                         
   5   2  15        907.77        824.97        72.24 o                         
   7   2  15        295.27        252.40       133.22 o                         
   9   2  15        122.87         10.30       141.15 o                         
  11   2  15          4.66        285.80       149.68 o                         
 -10   3  15         49.59        -17.04       197.05 o                         
  -8   3  15         52.44         43.39        79.39 o                         
  -6   3  15        855.22        851.74        96.60 o                         
  -4   3  15        157.05        186.75        80.20 o                         
  -2   3  15        554.96        557.89        71.15 o                         
   0   3  15        860.05       1029.43        91.76 o                         
   2   3  15        105.65         77.92        97.89 o                         
   4   3  15        126.80        160.03       110.58 o                         
   6   3  15         21.61         67.25       116.86 o                         
   8   3  15         24.45         61.81       132.05 o                         
  -9   4  15          6.58         81.60        91.79 o                         
  -7   4  15        271.29        278.33        98.33 o                         
  -5   4  15        119.95         78.76        85.32 o                         
  -3   4  15        116.72        112.70        33.62 o                         
  -1   4  15       2537.83       2492.31       249.66 o                         
   3   4  15        168.71         87.94       114.92 o                         
   5   4  15        194.70        -11.99       114.82 o                         
   7   4  15         35.41         87.74       133.08 o                         
 -10   5  15          6.05        -52.00       140.02 o                         
  -8   5  15        189.41        163.72       105.04 o                         
  -6   5  15         65.08         58.08        87.46 o                         
  -4   5  15        206.95         38.93       104.93 o                         
  -2   5  15        909.87        970.35        87.20 o                         
   0   5  15          3.01         16.28        90.57 o                         
  -9   6  15         27.96         12.35       134.21 o                         
  -7   6  15          6.18         15.20       100.90 o                         
  -5   6  15         10.20         33.03        88.04 o                         
  -3   6  15         23.61        110.20       108.07 o                         
  -1   6  15        229.18        207.57        74.22 o                         
  -8   7  15         64.01         20.41       134.42 o                         
  -6   7  15         22.56         47.05       117.49 o                         
  -4   7  15         39.10         62.25       112.55 o                         
  -2   7  15        288.22        222.79       109.59 o                         
   0   7  15        272.45        304.40       103.22 o                         
  -7   8  15         16.61        120.08       208.98 o                         
  -5   8  15         30.74        -25.11       119.28 o                         
  -3   8  15         27.27        117.80       115.68 o                         
  -1   8  15         89.62        192.93       113.04 o                         
  -4   9  15         27.59        152.27       126.77 o                         
  -2   9  15        127.31        124.79       123.02 o                         
   0   9  15          8.42        201.42       117.09 o                         
  -3  10  15         71.03         60.37       132.97 o                         
  -1  10  15         18.55          7.95       128.91 o                         
   0  11  15         29.32         43.80       129.38 o                         
   0   0  16       4434.43       5121.00       148.63 o                         
   2   0  16       2126.36       2254.75        78.82 o                         
   4   0  16       3904.61       3928.55       186.63 o                         
   6   0  16          1.78         68.55       102.30 o                         
   8   0  16        701.30        709.34       114.70 o                         
  10   0  16         70.39        -42.46       180.71 o                         
  -9   1  16        387.66        285.35       117.84 o                         
  -7   1  16        589.78        488.02       108.83 o                         
  -5   1  16         63.87         78.48        96.64 o                         
  -3   1  16       1249.09       1245.95        89.75 o                         
  -1   1  16       2197.42       2429.64       111.94 o                         
   1   1  16       1966.23       2217.80       118.97 o                         
   3   1  16       1781.22       1642.73       122.32 o                         
   5   1  16        374.62        282.47       142.95 o                         
   7   1  16         67.42        141.43       127.69 o                         
   9   1  16        376.12        443.33       156.74 o                         
  11   1  16         31.89        -22.28       136.72 o                         
 -10   2  16        113.16        206.16       203.65 o                         
  -8   2  16        862.67        937.32        84.07 o                         
  -6   2  16        142.92        133.87        68.18 o                         
  -4   2  16       1841.20       1768.99       155.45 o                         
  -2   2  16        874.81        801.19       110.26 o                         
   0   2  16       2286.98       2258.86       128.32 o                         
   2   2  16        876.92        892.94       113.33 o                         
   4   2  16        480.50        462.28       120.56 o                         
   6   2  16        429.19        251.88       139.28 o                         
   8   2  16        813.76        889.78       156.89 o                         
  -9   3  16         20.26         68.86        85.95 o                         
  -7   3  16        321.07        310.23        95.55 o                         
  -5   3  16       2896.97       2885.03       125.60 o                         
  -3   3  16        175.91        185.02        44.84 o                         
  -1   3  16       1709.17       1617.03       118.17 o                         
   1   3  16       1205.34       1128.42       122.36 o                         
   3   3  16        142.57        178.57       123.17 o                         
   5   3  16        338.61        272.86       120.07 o                         
   7   3  16        541.49        326.02       139.25 o                         
   9   3  16        289.18        229.94       146.99 o                         
  -8   4  16        127.90        207.31       105.62 o                         
  -6   4  16       2339.00       2508.00       126.58 o                         
  -4   4  16        674.41        686.95        92.50 o                         
  -2   4  16        500.26        480.98       113.90 o                         
   0   4  16       3791.10       3562.33       131.21 o                         
   4   4  16        714.72        462.46       134.98 o                         
   6   4  16        328.77        170.17       131.20 o                         
   8   4  16         83.49        -22.56       138.33 o                         
  -9   5  16         66.66         80.37       115.63 o                         
  -7   5  16        649.37        600.84       105.55 o                         
  -5   5  16         17.61        101.94        94.02 o                         
  -3   5  16        353.30        321.98        82.35 o                         
  -1   5  16        390.28        355.38        73.38 o                         
   1   5  16         36.08         86.66        78.58 o                         
  -8   6  16        131.00        230.63       113.59 o                         
  -6   6  16         97.95        102.74        94.34 o                         
  -4   6  16        332.17        281.20        87.59 o                         
  -2   6  16        441.14        356.95        83.58 o                         
   0   6  16          8.36         44.02        69.29 o                         
  -7   7  16         52.32          3.08       107.77 o                         
  -5   7  16        319.05        329.74        98.89 o                         
  -3   7  16        561.64        472.25        89.07 o                         
  -1   7  16         41.04         38.88        73.72 o                         
  -6   8  16        195.57        102.66       103.04 o                         
  -4   8  16         85.85        125.51       119.61 o                         
  -2   8  16        830.73        923.43       102.84 o                         
   0   8  16        644.28        706.57       126.04 o                         
  -5   9  16          4.89        131.32       132.69 o                         
  -3   9  16        282.14        370.43       136.62 o                         
  -1   9  16        385.17        454.24       130.96 o                         
  -2  10  16        172.86         70.87       140.73 o                         
   0  10  16         73.36        103.36       123.02 o                         
  -1  11  16         27.48         76.65       138.51 o                         
   1   0  17      20999.53      21127.20       181.89 o                         
   3   0  17      13162.12      13702.57       139.52 o                         
   5   0  17       3282.80       3122.56       233.43 o                         
   7   0  17        784.91        872.17       181.51 o                         
   9   0  17        979.38        822.66       125.83 o                         
 -10   1  17        444.11        402.17       201.20 o                         
  -8   1  17       3287.24       3300.02       153.86 o                         
  -6   1  17        523.46        503.83       105.11 o                         
  -4   1  17      14869.47      14916.44       373.79 o                         
  -2   1  17       4243.55       4172.32        99.27 o                         
   0   1  17      21071.48      20788.57       257.16 o                         
   2   1  17       8941.72       9096.31       136.81 o                         
   4   1  17       7957.48       7876.16       124.54 o                         
   6   1  17       2099.70       2334.34       163.15 o                         
   8   1  17       1601.52       1684.69       173.23 o                         
  -9   2  17        813.68        795.15       137.75 o                         
  -7   2  17       4259.30       4497.92       152.91 o                         
  -5   2  17       3753.84       3555.56       202.10 o                         
  -3   2  17       5648.35       5603.76       192.38 o                         
  -1   2  17       8806.49       9031.33       183.90 o                         
   1   2  17       4348.16       4210.81       148.79 o                         
   3   2  17       5334.32       5484.38       187.02 o                         
   5   2  17       4308.84       4218.98       189.54 o                         
   7   2  17       3138.20       3009.01       187.31 o                         
   9   2  17        684.70        743.22       161.45 o                         
  -8   3  17        411.14        364.52       107.71 o                         
  -6   3  17       9290.10       9452.45       183.62 o                         
  -4   3  17       3507.45       3624.71       118.03 o                         
  -2   3  17       5410.60       5354.68       172.55 o                         
   0   3  17      13214.76      13627.96       241.35 o                         
   2   3  17       5601.87       5349.72       189.57 o                         
   4   3  17       4222.28       3977.91       176.15 o                         
   6   3  17       2387.59       2198.58       160.27 o                         
   8   3  17       1709.22       1438.00       167.86 o                         
  -9   4  17        159.63        231.70        99.81 o                         
  -7   4  17       1691.47       1542.41       119.08 o                         
  -5   4  17       5182.22       5292.45       148.16 o                         
  -3   4  17       4290.85       4341.73       122.05 o                         
  -1   4  17       7784.38       7817.93       187.66 o                         
   3   4  17       3356.44       3324.74       180.08 o                         
   5   4  17       2709.18       2704.50       177.86 o                         
   7   4  17       1443.02       1605.01       168.16 o                         
  -8   5  17        784.14        738.18       120.40 o                         
  -6   5  17       1330.76       1580.76       116.53 o                         
  -4   5  17       2635.80       2796.37       259.52 o                         
  -2   5  17       4282.36       4264.97       148.20 o                         
   0   5  17       3412.78       3340.08       138.51 o                         
  -7   6  17        394.83        414.68       105.22 o                         
  -5   6  17       1159.54       1321.02       162.44 o                         
  -3   6  17       2394.40       2283.34       127.01 o                         
  -1   6  17       2097.22       1974.78       219.84 o                         
  -6   7  17        571.14        587.10       108.90 o                         
  -4   7  17       1394.41       1480.69       280.37 o                         
  -2   7  17       3194.66       3025.09       160.19 o                         
   0   7  17        802.91        989.02       124.54 o                         
  -5   8  17        674.30        573.91       138.80 o                         
  -3   8  17       1656.60       1583.86       113.69 o                         
  -1   8  17       1562.95       1640.67       147.49 o                         
  -4   9  17        504.71        413.19       105.19 o                         
  -2   9  17        680.23        853.34       144.10 o                         
   0   9  17       1011.68        959.78       140.72 o                         
  -3  10  17        306.23        155.23       143.90 o                         
  -1  10  17        423.33        460.98       139.85 o                         
   0   0  18      18767.73      18418.46       251.78 o                         
   2   0  18       9203.78       9291.14       158.46 o                         
   4   0  18       7103.28       6757.03       224.38 o                         
   6   0  18        430.80        497.25       109.45 o                         
   8   0  18       1230.16       1200.16       128.74 o                         
  10   0  18        407.46        403.17       170.90 o                         
  -9   1  18        272.39        249.24       123.21 o                         
  -7   1  18       1984.70       1925.86       169.51 o                         
  -5   1  18       1846.28       1931.24       134.94 o                         
  -3   1  18      15574.66      15923.18       159.74 o                         
  -1   1  18       9040.68       8775.95       206.86 o                         
   1   1  18       8781.97       8282.98       158.18 o                         
   3   1  18       1445.15       1408.66        74.78 o                         
   5   1  18        840.57        679.21       161.61 o                         
   7   1  18       1224.69       1397.16       157.67 o                         
   9   1  18        648.26        525.24       161.23 o                         
 -10   2  18        345.03        235.89       138.32 o                         
  -8   2  18        617.89        466.56       122.76 o                         
  -6   2  18       2112.55       1892.20       134.85 o                         
  -4   2  18       6500.17       6167.99       211.82 o                         
  -2   2  18       3088.45       2953.70       154.59 o                         
   0   2  18       9314.29       9543.40       202.68 o                         
   2   2  18       2961.74       3043.19       160.15 o                         
   4   2  18       2026.05       2134.24       160.93 o                         
   6   2  18       1324.85       1247.47       147.95 o                         
   8   2  18       1218.89       1228.86       175.90 o                         
  -9   3  18        222.59        287.41       147.77 o                         
  -7   3  18        847.96        819.74       105.17 o                         
  -5   3  18       1494.72       1455.34       132.36 o                         
  -3   3  18       1632.66       1699.27       146.87 o                         
  -1   3  18       1489.00       1359.71       129.26 o                         
   1   3  18      15320.50      15523.50       269.56 o                         
   3   3  18       1491.59       1316.04       145.57 o                         
   5   3  18       1749.09       1494.78       158.62 o                         
   7   3  18        878.64        853.43       144.61 o                         
   9   3  18        281.53        114.19       153.12 o                         
 -10   4  18        253.97        233.59       279.53 o                         
  -8   4  18        120.76        126.31       103.75 o                         
  -6   4  18       3820.23       3956.16       141.59 o                         
  -4   4  18        582.99        652.26        90.28 o                         
  -2   4  18       2071.30       2054.90       147.85 o                         
   2   4  18       6193.63       6205.09       211.86 o                         
   4   4  18        634.57        670.29       150.64 o                         
   6   4  18       1290.84       1037.47       145.34 o                         
   8   4  18        694.52        751.78       156.18 o                         
  -9   5  18        386.32        360.17       144.21 o                         
  -7   5  18        993.91       1027.16       117.11 o                         
  -5   5  18       2198.73       2205.29       121.01 o                         
  -3   5  18       1832.81       1848.60       105.95 o                         
  -1   5  18        832.34        915.48       119.76 o                         
  -8   6  18        468.94        533.90       124.83 o                         
  -6   6  18        797.98        717.01       113.03 o                         
  -4   6  18       1266.29       1078.76       147.71 o                         
  -2   6  18       1346.23       1312.85        96.73 o                         
   0   6  18        380.84        300.47       105.64 o                         
  -7   7  18         69.87         92.41       104.96 o                         
  -5   7  18        838.13        824.19       107.16 o                         
  -3   7  18        836.85        867.92        99.69 o                         
  -1   7  18       1203.99       1164.48       114.62 o                         
  -6   8  18        147.95         54.69       106.98 o                         
  -4   8  18        673.99        675.41       104.17 o                         
  -2   8  18       1228.63       1288.69       147.94 o                         
  -5   9  18        160.73        116.88       172.95 o                         
  -3   9  18        276.19        318.42       136.09 o                         
  -1   9  18        677.42        721.14       140.18 o                         
  -2  10  18        180.05        337.22       140.49 o                         
   1   0  19       1394.07       1509.25        85.76 o                         
   3   0  19        188.95        319.23        65.77 o                         
   5   0  19         31.02          0.48       151.32 o                         
   7   0  19        251.17        310.23       145.93 o                         
   9   0  19        119.40        184.05       166.27 o                         
 -10   1  19         47.93        -11.74       129.15 o                         
  -8   1  19        278.27        218.20       118.20 o                         
  -6   1  19        246.26        175.76       103.21 o                         
  -4   1  19        244.55        186.49       103.29 o                         
  -2   1  19        632.81        584.22        76.77 o                         
   0   1  19       1407.37       1651.04        88.65 o                         
   2   1  19         80.52         78.58        65.72 o                         
   4   1  19        369.00        367.86        57.12 o                         
   6   1  19        162.35        345.20       142.76 o                         
   8   1  19        114.32        295.44       155.77 o                         
  10   1  19        159.89          2.56       166.05 o                         
  -9   2  19         62.36         -9.64       125.69 o                         
  -7   2  19        947.28       1006.01       124.38 o                         
  -5   2  19        544.49        446.42       111.27 o                         
  -3   2  19       2219.02       1867.36       162.70 o                         
  -1   2  19        104.19         26.20        99.01 o                         
   1   2  19        546.80        579.41       126.61 o                         
   3   2  19        911.88        867.70       124.44 o                         
   5   2  19        762.60        658.51       131.47 o                         
   7   2  19        160.41        187.22       151.44 o                         
   9   2  19         31.21         29.28       160.49 o                         
 -10   3  19        134.85         32.92       225.02 o                         
  -8   3  19        141.94         54.33        82.98 o                         
  -6   3  19        355.67        458.31        92.88 o                         
  -4   3  19        649.97        870.17       148.59 o                         
  -2   3  19        979.98        793.29       131.31 o                         
   0   3  19        246.35        337.53       110.51 o                         
   2   3  19       2127.72       2013.63       159.93 o                         
   4   3  19       1208.41       1058.89       138.22 o                         
   6   3  19        271.54        248.73       144.34 o                         
   8   3  19         49.70        -16.73       138.69 o                         
  -9   4  19         24.90         32.30        97.07 o                         
  -7   4  19        235.79        281.63        99.74 o                         
  -5   4  19        281.88        294.38        88.61 o                         
  -3   4  19       1222.14       1122.10       147.19 o                         
  -1   4  19        299.39        228.05       112.61 o                         
   3   4  19        561.33        365.71       133.05 o                         
   5   4  19        456.91        203.15       140.22 o                         
   7   4  19        128.23        113.68       144.85 o                         
   9   4  19        332.32        289.24       164.50 o                         
  -8   5  19        209.68        192.23       111.30 o                         
  -6   5  19         72.05        146.76        96.74 o                         
  -4   5  19        427.49        288.22        90.48 o                         
  -2   5  19        717.41        657.48        85.98 o                         
   0   5  19         53.29          7.37       104.43 o                         
  -7   6  19         21.93        116.50       101.18 o                         
  -5   6  19         74.79         54.52        90.51 o                         
  -3   6  19        267.86        301.40        98.57 o                         
  -1   6  19        124.69        150.94       109.62 o                         
  -6   7  19         69.30        131.07       102.03 o                         
  -4   7  19        106.52         60.34        90.25 o                         
  -2   7  19        189.49        192.10        84.84 o                         
  -5   8  19        136.28        191.24       103.13 o                         
  -3   8  19         38.04         62.05        87.92 o                         
  -1   8  19        108.83        180.67       117.67 o                         
  -4   9  19        322.17        264.78       107.07 o                         
  -2   9  19         35.44        163.65       124.95 o                         
  -1  10  19        174.37         94.72       134.29 o                         
   0   0  20        440.81        484.52       118.72 o                         
   2   0  20        257.12        478.76        79.68 o                         
   4   0  20         67.70         43.65        60.42 o                         
   6   0  20       1082.87       1136.85       155.44 o                         
   8   0  20        209.93        365.20       162.29 o                         
  10   0  20         13.83        111.42       165.02 o                         
  -9   1  20         16.91        -57.95       169.60 o                         
  -7   1  20        603.54        667.43       121.92 o                         
  -5   1  20       1756.96       1345.14       137.77 o                         
  -3   1  20       1491.61       1469.93        84.39 o                         
  -1   1  20        240.02        390.89        80.06 o                         
   1   1  20        239.48        327.34       122.15 o                         
   3   1  20         94.11        123.89        68.00 o                         
   5   1  20        441.75        422.38       139.80 o                         
   7   1  20         21.59        219.25       140.27 o                         
   9   1  20        196.58        282.62       154.24 o                         
 -10   2  20         45.83        -15.72       200.87 o                         
  -8   2  20         43.81        -13.50       124.17 o                         
  -6   2  20        339.86        223.33       106.98 o                         
  -4   2  20        976.36       1110.44       168.07 o                         
  -2   2  20        384.67        420.52       102.84 o                         
   0   2  20        257.19        345.33       119.98 o                         
   2   2  20        385.40        369.39       114.72 o                         
   4   2  20        527.18        511.66        69.78 o                         
   6   2  20        120.73        171.28       129.14 o                         
   8   2  20         14.37         23.62       145.08 o                         
  10   2  20        183.65         96.09       162.85 o                         
  -9   3  20         33.46         27.91       145.15 o                         
  -7   3  20         29.19        101.53       126.39 o                         
  -5   3  20        403.09        291.13       163.53 o                         
  -3   3  20       2465.39       2195.89       167.86 o                         
   1   3  20       1492.23       1447.18       148.11 o                         
   3   3  20       2468.21       2271.17       170.27 o                         
   5   3  20        355.70        410.57       139.68 o                         
   7   3  20         95.63        -46.65       137.65 o                         
   9   3  20        112.53         49.47       160.41 o                         
  -8   4  20        101.58        115.14        99.19 o                         
  -6   4  20         32.71        102.77        93.25 o                         
  -4   4  20        228.30        182.83        83.98 o                         
  -2   4  20        527.91        520.88       130.94 o                         
   2   4  20        977.70       1025.74       158.57 o                         
   4   4  20        229.78         52.11       140.94 o                         
   6   4  20        254.92        149.82       143.02 o                         
   8   4  20         20.87         86.11       143.86 o                         
  -9   5  20        141.15        261.57       139.06 o                         
  -7   5  20         86.14        199.90       103.14 o                         
  -5   5  20        374.82        435.78        93.20 o                         
  -3   5  20        352.77        356.08        85.99 o                         
  -1   5  20        441.52        420.15       119.59 o                         
  -8   6  20          5.87        134.02       140.88 o                         
  -6   6  20         77.09         92.50        95.16 o                         
  -4   6  20        257.41        279.40        93.70 o                         
  -2   6  20        118.18        279.28        85.57 o                         
  -7   7  20         54.60        -26.39       109.64 o                         
  -5   7  20         49.47         67.85        97.76 o                         
  -3   7  20         97.59        159.08        85.93 o                         
  -6   8  20         28.53        103.59       183.91 o                         
  -4   8  20         21.06         87.95        92.44 o                         
  -2   8  20         15.13         82.65       120.04 o                         
  -5   9  20          1.34         56.02       167.57 o                         
  -3   9  20        111.34        176.80       137.38 o                         
   1   0  21        113.13        149.22        82.01 o                         
   3   0  21        917.04        838.74        80.36 o                         
   5   0  21        171.11        188.12       162.61 o                         
   7   0  21          2.35         77.40       164.21 o                         
   9   0  21        308.23        339.16       160.28 o                         
 -10   1  21         52.91         66.33       192.27 o                         
  -8   1  21         90.55        156.63       115.31 o                         
  -6   1  21        141.84        157.96       107.85 o                         
  -4   1  21       1025.04       1074.47       160.64 o                         
  -2   1  21       1156.83       1084.89        88.31 o                         
   0   1  21         97.61        107.47       101.69 o                         
   2   1  21        655.44        649.53        83.09 o                         
   4   1  21        319.34        431.78        68.47 o                         
   6   1  21        108.20        225.56       156.48 o                         
   8   1  21         71.30        164.31       160.59 o                         
  10   1  21        101.62         60.27       174.07 o                         
  -9   2  21          9.41         54.68       136.62 o                         
  -7   2  21         41.69         16.40       110.45 o                         
  -5   2  21        148.05        343.57       115.75 o                         
  -1   2  21        534.88        447.10       111.61 o                         
   1   2  21       1288.46       1272.45       130.22 o                         
   3   2  21        192.88        249.06        73.99 o                         
   5   2  21         41.41        152.38       122.40 o                         
   7   2  21        168.51         65.72       146.81 o                         
 -10   3  21          8.40         26.34       233.44 o                         
  -8   3  21         15.56        135.61       136.47 o                         
  -6   3  21        560.04        333.36       172.97 o                         
  -4   3  21       1072.53        903.43       159.99 o                         
  -2   3  21        134.27         85.77       128.14 o                         
   0   3  21        826.63        739.30       126.42 o                         
   2   3  21        725.19        493.84       128.26 o                         
   6   3  21         79.34         40.76       124.57 o                         
   8   3  21         92.66         73.33       153.38 o                         
  10   3  21          5.34        -67.24       173.37 o                         
  -7   4  21         12.31         23.98        99.09 o                         
  -5   4  21        384.69        424.19       157.77 o                         
  -3   4  21         43.93         85.24       135.35 o                         
  -1   4  21        400.54        320.66       123.39 o                         
   3   4  21       1147.53       1010.19       157.93 o                         
   5   4  21        482.52        303.03       141.89 o                         
   7   4  21         14.89        -50.36       148.49 o                         
   9   4  21         28.07          3.31       165.99 o                         
  -8   5  21         48.95        166.02       110.99 o                         
  -6   5  21        206.70        193.68        98.33 o                         
  -4   5  21        519.30        508.62        92.43 o                         
  -2   5  21         21.08         14.30       120.63 o                         
  -7   6  21         57.21        128.06       107.33 o                         
  -5   6  21        109.29        172.66        94.01 o                         
  -3   6  21         51.96          2.15        84.63 o                         
  -1   6  21        122.73        101.38       116.55 o                         
  -6   7  21         35.05         26.50       102.05 o                         
  -4   7  21         19.17        129.30        89.40 o                         
  -2   7  21        151.81         76.05       122.26 o                         
  -5   8  21         41.73         42.85       101.47 o                         
  -3   8  21        103.02        129.42        92.75 o                         
   0   0  22       3988.50       4385.08       173.13 o                         
   2   0  22       3611.18       3799.19       156.02 o                         
   4   0  22        732.33        738.47        76.75 o                         
   6   0  22       1349.86       1140.79       171.05 o                         
   8   0  22        262.11        286.22       173.28 o                         
  10   0  22        239.35        237.08       177.10 o                         
  -9   1  22         60.53         -9.71       133.21 o                         
  -7   1  22        557.91        499.15       127.97 o                         
  -5   1  22        596.57        630.93       150.32 o                         
  -3   1  22       6384.67       6207.35       129.90 o                         
  -1   1  22       2433.70       2427.61       103.86 o                         
   1   1  22       2382.43       2426.58       106.22 o                         
   3   1  22       1975.10       2023.28        97.06 o                         
   5   1  22        456.80        593.75       164.45 o                         
   7   1  22        908.05       1047.22       174.52 o                         
   9   1  22        313.35        345.39       161.41 o                         
 -10   2  22         48.90        -65.32       218.64 o                         
  -8   2  22        431.03        488.65       137.77 o                         
  -6   2  22       1571.99       1707.69       309.31 o                         
  -4   2  22       2787.94       2542.49       128.08 o                         
  -2   2  22       6085.21       5977.60       178.26 o                         
   0   2  22       3555.57       3628.35       162.39 o                         
   2   2  22       6104.40       6221.32       203.61 o                         
   4   2  22       2283.24       2505.19       158.17 o                         
   6   2  22        751.82        944.29       156.03 o                         
   8   2  22        178.11        328.74       154.72 o                         
  10   2  22        294.47        255.36       178.82 o                         
  -9   3  22        230.02        334.71       218.60 o                         
  -7   3  22        871.07        814.64       135.12 o                         
  -5   3  22       1259.39       1052.87       163.62 o                         
  -3   3  22       1437.51       1466.93       163.47 o                         
   1   3  22       6527.75       6226.69       201.30 o                         
   3   3  22       1441.24       1440.23       155.89 o                         
   5   3  22        949.52       1159.03       166.90 o                         
   7   3  22        397.76        324.00       141.05 o                         
   9   3  22        155.34        116.57       163.08 o                         
  -8   4  22        288.14        563.70       164.14 o                         
  -6   4  22        656.74        610.46       162.41 o                         
  -4   4  22       1112.59       1413.61       162.98 o                         
  -2   4  22       2400.46       2515.97       170.18 o                         
   2   4  22       2894.65       2924.36       188.23 o                         
   4   4  22       1222.80       1241.43       149.05 o                         
   6   4  22       1135.25        929.16       163.60 o                         
   8   4  22        445.30        196.70       166.75 o                         
  -7   5  22        376.79        360.70       110.03 o                         
  -5   5  22        786.42        709.99       107.60 o                         
  -3   5  22        898.91       1206.01       149.19 o                         
  -1   5  22        432.27        572.84       128.98 o                         
  -6   6  22        166.58        230.85       103.70 o                         
  -4   6  22       1208.18       1226.91       108.82 o                         
  -2   6  22        674.51        640.85       141.18 o                         
  -5   7  22        154.99        228.85        98.23 o                         
  -3   7  22        430.51        347.91       116.93 o                         
  -6   8  22         44.05        137.01       179.94 o                         
  -4   8  22        464.29        478.02       102.28 o                         
  -5   9  22        135.65        150.01       170.92 o                         
  -3   9  22        174.39        272.37       140.66 o                         
   1   0  23       3652.54       3677.45       260.46 o                         
   3   0  23        808.76        839.14       104.25 o                         
   5   0  23        277.95        234.25       164.54 o                         
   7   0  23        249.18        318.49       162.47 o                         
   9   0  23        120.98        188.95       170.89 o                         
 -10   1  23          9.76        118.47       194.53 o                         
  -8   1  23        123.18         83.38       172.23 o                         
  -6   1  23        616.12        801.66       176.42 o                         
  -4   1  23         55.52         42.66       140.14 o                         
  -2   1  23       1185.43       1124.88       124.50 o                         
   0   1  23       3640.48       3607.34       124.67 o                         
   2   1  23        481.36        371.16        89.11 o                         
   4   1  23        223.37        132.62        69.50 o                         
   6   1  23        276.43        445.59       142.82 o                         
   8   1  23         47.28         72.30       153.38 o                         
  10   1  23         88.55         48.49       172.44 o                         
  -9   2  23         16.63         42.09       146.87 o                         
  -7   2  23         49.31         60.31       118.56 o                         
  -5   2  23        200.24        187.34       109.24 o                         
  -3   2  23        502.64        465.78       163.88 o                         
  -1   2  23        431.05        460.52       119.60 o                         
   1   2  23       1192.23       1362.97       138.01 o                         
   3   2  23        522.91        559.94        83.21 o                         
   5   2  23         74.86         14.89       131.71 o                         
   7   2  23         38.54        -18.61       153.71 o                         
   9   2  23         58.28        192.92       160.97 o                         
  -8   3  23         56.62         33.98       140.27 o                         
  -6   3  23        252.76        274.96       121.57 o                         
  -4   3  23          1.15         50.05       152.25 o                         
   0   3  23        766.61        708.70       133.25 o                         
   2   3  23        521.49        539.23       149.74 o                         
   4   3  23         52.73        132.68       146.90 o                         
   6   3  23        198.39        281.46       145.32 o                         
   8   3  23         30.86         18.30       149.45 o                         
  -7   4  23        111.96         -5.50       187.25 o                         
  -5   4  23        754.59        503.39       163.16 o                         
  -3   4  23         71.00         66.10       132.80 o                         
   1   4  23         37.94        -55.77       136.94 o                         
   3   4  23          3.36        -10.63       144.27 o                         
   5   4  23       1035.21        718.13       161.92 o                         
   7   4  23          8.12         18.70       145.32 o                         
   9   4  23         51.32         -2.28       160.15 o                         
  -6   5  23         48.28        -33.47       160.29 o                         
  -4   5  23       1078.44       1100.95       161.43 o                         
  -2   5  23         50.32          1.40       130.62 o                         
  -7   6  23         20.41        152.26       107.50 o                         
  -5   6  23         43.56         29.75       124.02 o                         
  -3   6  23        162.29        286.19       138.43 o                         
  -1   6  23        281.75        274.46       127.60 o                         
  -6   7  23         53.18        124.97       105.66 o                         
  -4   7  23          6.58         74.47        94.94 o                         
  -2   7  23         32.23        -35.88       139.63 o                         
  -5   8  23         55.54         38.27       163.38 o                         
   0   0  24        164.63        290.54       133.62 o                         
   2   0  24       1002.92       1002.10       111.19 o                         
   4   0  24       3808.22       3573.43       195.97 o                         
   6   0  24         45.80          4.32       164.00 o                         
   8   0  24         97.77        210.11       161.31 o                         
  -9   1  24         80.16        230.02       181.65 o                         
  -7   1  24        440.82        527.35       181.54 o                         
  -5   1  24       1248.04       1285.42       178.40 o                         
  -3   1  24       3533.08       3654.01       119.24 o                         
  -1   1  24        991.01       1144.72        93.87 o                         
   1   1  24        982.49       1051.52       104.33 o                         
   3   1  24       1834.01       1816.79        99.85 o                         
   5   1  24        655.48        821.71       151.96 o                         
   7   1  24        572.81        366.22       147.27 o                         
   9   1  24         22.11         33.43       162.11 o                         
  -8   2  24         90.38         69.13       131.99 o                         
  -6   2  24        589.90        540.85       133.63 o                         
  -4   2  24        163.76        139.21       139.60 o                         
  -2   2  24       1029.18       1088.39       102.05 o                         
   0   2  24       1025.27        918.21       134.31 o                         
   2   2  24       1050.95       1025.76        99.15 o                         
   4   2  24        905.38       1071.35       147.92 o                         
   6   2  24       1279.03       1507.93       166.22 o                         
   8   2  24        173.29        158.83       153.74 o                         
  -9   3  24         62.09         85.03       225.39 o                         
  -7   3  24        174.62        204.27       127.71 o                         
  -5   3  24         73.88        -36.03       162.01 o                         
  -1   3  24       1796.40       1788.61       147.97 o                         
   1   3  24       3555.48       3773.20       192.01 o                         
   3   3  24        217.30        285.49       127.36 o                         
   5   3  24       2740.22       2896.44       199.14 o                         
   7   3  24         62.76         26.80       151.48 o                         
  -8   4  24         25.05        200.18       212.48 o                         
  -6   4  24        357.21        218.24       175.88 o                         
  -4   4  24        292.03        243.83       155.84 o                         
   2   4  24        147.58        120.79       128.19 o                         
   4   4  24        292.33        253.83       159.07 o                         
   8   4  24         88.44         46.98       155.59 o                         
  -7   5  24        116.71        181.68       197.23 o                         
  -5   5  24        219.92        252.13       166.63 o                         
  -3   5  24       2747.09       2561.57       184.50 o                         
  -6   6  24         17.50        193.01       172.30 o                         
  -4   6  24         66.12        232.09       153.95 o                         
  -2   6  24       1278.28       1008.80       149.96 o                         
  -5   7  24         42.14         15.55       157.93 o                         
  -3   7  24         65.21          3.61       139.23 o                         
  -4   8  24         85.26         80.81       152.65 o                         
   1   0  25          5.49         87.65        91.53 o                         
   3   0  25       2854.08       2763.31       106.58 o                         
   5   0  25        373.66        554.64       171.33 o                         
   7   0  25        681.32        761.68       165.81 o                         
   9   0  25         79.85        302.18       173.81 o                         
  -8   1  25         75.29        257.34       185.05 o                         
  -6   1  25        595.45        480.75       156.18 o                         
  -4   1  25       2665.86       2639.72       201.22 o                         
  -2   1  25        978.04        919.30        93.46 o                         
   0   1  25         10.97        109.08        86.03 o                         
   2   1  25       1135.79       1225.38       106.46 o                         
   4   1  25         38.84         43.85       148.29 o                         
   6   1  25        690.50        707.26       173.76 o                         
   8   1  25        372.40        359.80       158.11 o                         
  -9   2  25         72.74         -9.36       210.77 o                         
  -7   2  25        542.74        411.62       133.89 o                         
  -5   2  25        210.49        162.80       146.51 o                         
  -3   2  25       1074.79       1105.50       176.73 o                         
  -1   2  25       1118.85       1138.51       100.17 o                         
   1   2  25       1050.91       1143.48       103.66 o                         
   3   2  25        241.34        355.69        88.54 o                         
   5   2  25        434.15        566.10       169.49 o                         
   7   2  25        613.05        601.52       179.33 o                         
   9   2  25         19.24         57.23       162.76 o                         
  -8   3  25        107.43       3973.21      2472.72 o                         
  -6   3  25        120.86         -2.91       119.35 o                         
   0   3  25       2827.74       2508.85       172.91 o                         
   2   3  25       1048.77       1083.72       160.31 o                         
   4   3  25        780.90        705.29       163.10 o                         
   6   3  25        705.03        590.49       165.42 o                         
   8   3  25        116.52         84.39       150.52 o                         
  -7   4  25        187.76         90.99       150.86 o                         
  -5   4  25         74.50         70.77       159.22 o                         
  -3   4  25        805.23        660.47       151.73 o                         
   1   4  25       2690.14       2393.17       172.84 o                         
   3   4  25        103.78        121.02       145.55 o                         
   5   4  25        342.41        174.91       136.64 o                         
   7   4  25        222.59          7.90       151.88 o                         
  -6   5  25        350.08        263.89       182.21 o                         
  -4   5  25        345.37        198.76       158.98 o                         
  -2   5  25        426.99        492.91       138.71 o                         
  -5   6  25        357.63        145.86       158.62 o                         
  -3   6  25        773.66        827.47       159.67 o                         
  -6   7  25         40.89         67.39       175.22 o                         
  -4   7  25        225.98        198.09       154.50 o                         
  -5   8  25        144.84        119.96       170.38 o                         
   0   0  26       1284.03       1248.23       151.24 o                         
   2   0  26       1604.07       1731.15       106.21 o                         
   4   0  26        843.13       1011.43       169.00 o                         
   6   0  26       1109.38       1222.30       190.45 o                         
   8   0  26        145.34        109.24       178.30 o                         
  -9   1  26        195.39        135.59       183.96 o                         
  -7   1  26        664.69        582.17       186.04 o                         
  -5   1  26       1786.75       1750.14       188.45 o                         
  -3   1  26        740.60        671.05        99.41 o                         
  -1   1  26       2218.08       2322.01       112.67 o                         
   1   1  26       2143.31       2294.75       113.63 o                         
   3   1  26       1382.45       1299.96        97.09 o                         
   5   1  26        668.01        821.77       160.81 o                         
   7   1  26        354.14        609.88       177.39 o                         
   9   1  26        135.65        204.13       182.63 o                         
  -8   2  26        318.40        369.60       189.65 o                         
  -6   2  26        373.84        438.18       166.38 o                         
  -4   2  26        234.81        377.93       151.52 o                         
  -2   2  26       1770.52       1747.28       119.54 o                         
   0   2  26       1784.81       1736.66       110.08 o                         
   2   2  26       1829.19       1810.42       110.97 o                         
   4   2  26       1163.30       1130.25       173.88 o                         
   6   2  26        925.63        905.44       182.78 o                         
   8   2  26        337.97        318.00       168.85 o                         
  -7   3  26        307.94        430.88       150.41 o                         
  -5   3  26        304.09        455.59       132.99 o                         
  -1   3  26       1322.15       1096.52       145.74 o                         
   1   3  26        911.18        729.06       155.31 o                         
   3   3  26       1370.74       1161.12       149.71 o                         
   5   3  26       2269.25       2239.94       200.16 o                         
   7   3  26        179.06        173.17       167.07 o                         
  -6   4  26        448.53        282.38       179.58 o                         
  -4   4  26       1313.80       1177.26       172.08 o                         
   2   4  26        252.19        146.42       154.18 o                         
   4   4  26       1368.29       1314.42       171.64 o                         
   6   4  26        246.03        232.08       142.38 o                         
   8   4  26        262.65        131.57       168.19 o                         
  -7   5  26        336.74        293.16       198.70 o                         
  -5   5  26        262.59         86.72       157.72 o                         
  -3   5  26       2235.39       1867.54       179.39 o                         
  -6   6  26        192.89        264.22       176.68 o                         
  -4   6  26        289.63        184.09       157.84 o                         
  -2   6  26        883.25        591.98       149.95 o                         
  -5   7  26        312.45        201.29       168.18 o                         
  -3   7  26        205.87        199.49       149.08 o                         
   1   0  27       4772.98       5038.29       262.29 o                         
   3   0  27       2561.07       2734.33       115.95 o                         
   5   0  27       3663.80       3811.33       228.73 o                         
   7   0  27        784.40        673.59       169.76 o                         
  -8   1  27        571.24        414.57       202.82 o                         
  -6   1  27       1619.61       1913.87       207.66 o                         
  -4   1  27       2086.81       2246.11       192.95 o                         
  -2   1  27       1862.69       1801.78       124.86 o                         
   0   1  27       4804.43       5039.20       143.24 o                         
   2   1  27       6028.75       6315.84       410.39 o                         
   4   1  27       2745.07       3040.32       206.81 o                         
   6   1  27       1196.88       1593.84       194.36 o                         
   8   1  27        720.23        680.79       190.64 o                         
  -7   2  27        770.19        730.63       185.41 o                         
  -5   2  27       1613.25       1639.81       198.10 o                         
  -3   2  27       2427.73       2209.56       185.98 o                         
  -1   2  27       5942.70       5736.58       150.76 o                         
   1   2  27       2052.52       2152.57       169.63 o                         
   3   2  27       4667.54       4774.70       135.32 o                         
   5   2  27        689.32        771.69       164.23 o                         
   7   2  27        862.08       1008.75       186.36 o                         
  -8   3  27        435.67        248.28       212.23 o                         
  -6   3  27        366.94        691.33       208.90 o                         
  -4   3  27       4523.24       5184.53       267.52 o                         
   0   3  27       2475.83       2334.35       173.61 o                         
   2   3  27       2460.41       2325.90       183.97 o                         
   4   3  27       2633.62       2638.47       208.40 o                         
   6   3  27        845.82        773.72       163.35 o                         
   8   3  27        290.12        394.61       166.35 o                         
  -7   4  27        349.93        540.33       159.54 o                         
  -5   4  27        941.11        871.94       175.04 o                         
   1   4  27       2121.02       2151.30       176.01 o                         
   3   4  27       4605.50       4404.63       212.68 o                         
   5   4  27        896.08       1034.98       172.80 o                         
   7   4  27        305.83        296.36       177.14 o                         
  -6   5  27        276.29        236.08       184.06 o                         
  -4   5  27        931.72        830.26       168.62 o                         
  -5   6  27        626.78        658.53       183.32 o                         
  -3   6  27        918.28       1033.58       171.02 o                         
  -4   7  27        291.93        282.89       165.12 o                         
  -5   8  27        271.73        229.14       180.61 o                         
   0   0  28        571.62        566.39       151.39 o                         
   2   0  28       1945.72       1868.78       108.74 o                         
   4   0  28        280.01        320.48       173.41 o                         
   6   0  28        335.67        133.90       175.54 o                         
   8   0  28        166.02        366.68       189.12 o                         
  -7   1  28        304.49        248.85       169.12 o                         
  -5   1  28        914.97        912.64       188.14 o                         
  -3   1  28        199.27         85.89       160.17 o                         
  -1   1  28       1190.35       1056.95       106.35 o                         
   1   1  28       1214.45       1153.70       106.24 o                         
   3   1  28        445.13        625.48        92.90 o                         
   5   1  28        320.20        303.84       170.19 o                         
   7   1  28         29.71        101.14       148.79 o                         
  -8   2  28        233.21        124.01       209.75 o                         
  -6   2  28        101.41        285.64       191.67 o                         
  -4   2  28        758.38        962.39       164.60 o                         
  -2   2  28         81.08         97.77        91.18 o                         
   0   2  28       2034.94       2127.97       139.54 o                         
   2   2  28         69.22        188.12        90.91 o                         
   4   2  28        593.93        487.62       155.95 o                         
   6   2  28        128.80          6.70       158.95 o                         
   8   2  28        324.31        154.71       188.86 o                         
  -7   3  28        104.08        191.35       200.45 o                         
  -5   3  28        393.00        444.57       209.72 o                         
  -3   3  28        980.61       1263.85       188.77 o                         
  -1   3  28        463.93        535.38       134.73 o                         
   1   3  28        223.90        219.42       146.80 o                         
   3   3  28        982.69       1057.15       175.97 o                         
   5   3  28        111.21        127.81       169.68 o                         
   7   3  28        155.14         29.18       159.35 o                         
  -6   4  28        221.37        322.80       150.81 o                         
   2   4  28        784.07        885.61       171.26 o                         
   4   4  28        500.83        652.22       157.98 o                         
   6   4  28         59.34         37.31       149.01 o                         
  -5   5  28         81.18         21.89       165.64 o                         
   5   5  28         75.47         50.67       144.98 o                         
  -6   6  28        218.13        265.14       191.88 o                         
  -4   6  28         73.45        -10.64       158.51 o                         
  -5   7  28        190.54         -2.82       174.32 o                         
   1   0  29         30.38         99.37        96.32 o                         
   3   0  29        277.63        403.95        93.39 o                         
   5   0  29        193.03        256.03       153.52 o                         
   7   0  29         97.55         69.41       166.51 o                         
  -8   1  29          5.40         39.66       197.50 o                         
  -6   1  29        124.60        194.27       186.64 o                         
  -4   1  29        355.17        281.57       158.62 o                         
  -2   1  29       1077.92        986.51        99.86 o                         
   0   1  29         18.01        137.75        98.69 o                         
   2   1  29        425.62        486.54        98.73 o                         
   4   1  29        292.37        278.20       170.45 o                         
   6   1  29        412.59        546.85       159.43 o                         
   8   1  29         46.17         76.25       170.15 o                         
  -7   2  29        130.90         60.96       205.87 o                         
  -5   2  29        458.99        568.16       190.93 o                         
  -3   2  29        411.87        575.40       154.07 o                         
  -1   2  29        455.91        514.36       100.23 o                         
   1   2  29       1024.87        930.32       104.60 o                         
   3   2  29        617.48        617.18       175.55 o                         
   5   2  29        431.09        524.33       181.59 o                         
   7   2  29          9.38        128.45       167.31 o                         
  -6   3  29         24.66         12.84       209.72 o                         
  -4   3  29         36.55        211.79       184.20 o                         
  -2   3  29        633.91        773.07       187.93 o                         
   0   3  29        284.40        142.86       138.99 o                         
   2   3  29        420.61        490.86       105.47 o                         
   4   3  29        256.23        390.03       165.24 o                         
   6   3  29         45.31        131.22       146.91 o                         
   1   4  29        341.00        413.54       159.46 o                         
   3   4  29         31.93        122.77       141.82 o                         
   5   4  29         25.69        164.25       157.62 o                         
  -6   5  29         28.72        -68.61       183.75 o                         
   6   5  29          1.87         59.72       167.09 o                         
  -4   7  29         99.08          9.26       168.77 o                         
   0   0  30       1975.77       1902.42       168.45 o                         
   2   0  30        349.17        393.29        99.00 o                         
   4   0  30        155.25        103.89       165.32 o                         
   6   0  30        458.24        325.36       174.63 o                         
  -7   1  30          7.41         40.94       176.81 o                         
  -5   1  30        270.88        350.21       171.05 o                         
  -3   1  30        197.29        235.35       148.51 o                         
  -1   1  30        910.72        865.35       120.78 o                         
   1   1  30        783.18        856.47       104.61 o                         
   3   1  30        636.92        780.19       158.60 o                         
   5   1  30        565.05        673.11       182.48 o                         
   7   1  30        205.36        292.64       171.59 o                         
  -6   2  30        112.13         42.76       179.65 o                         
  -4   2  30         45.95         59.44       148.40 o                         
  -2   2  30         62.26        -25.09        97.55 o                         
   0   2  30        276.80        259.74        97.37 o                         
   2   2  30         59.27        101.25        96.99 o                         
   4   2  30        212.92        329.47       176.64 o                         
   6   2  30         77.04         54.33       175.49 o                         
  -7   3  30         47.76         99.29       225.75 o                         
  -5   3  30        273.69        267.52       212.87 o                         
  -3   3  30        214.40        413.06       191.06 o                         
  -1   3  30        610.64        609.77       107.70 o                         
   1   3  30        200.59        131.46       112.96 o                         
   3   3  30        206.35        154.24       163.82 o                         
   5   3  30         42.39         67.80       155.04 o                         
   7   3  30         52.95         15.30       157.29 o                         
  -6   4  30         95.03        225.49       263.26 o                         
   2   4  30         23.73        226.65       162.93 o                         
   4   4  30        303.43        314.97       162.83 o                         
   5   5  30         37.39         85.69       166.77 o                         
  -5   7  30        125.57         94.76       178.74 o                         
   1   0  31         61.42        203.22       100.65 o                         
   3   0  31         33.58        -43.63       154.48 o                         
   5   0  31        214.88        144.28       170.38 o                         
   7   0  31         64.55         84.70       166.21 o                         
  -6   1  31         92.14        247.00       165.74 o                         
  -4   1  31         13.30         98.90       177.36 o                         
  -2   1  31        125.58        142.05        94.71 o                         
   0   1  31         36.88        169.50       102.89 o                         
   2   1  31        151.45        270.09       130.45 o                         
   4   1  31        294.51        434.15       173.63 o                         
   6   1  31         65.76         84.31       147.60 o                         
  -7   2  31         39.47        119.59       188.87 o                         
  -5   2  31        206.91        359.65       191.61 o                         
  -3   2  31         64.17        235.11       149.03 o                         
  -1   2  31        185.44        168.44       100.00 o                         
   1   2  31         82.34        162.10       101.68 o                         
   3   2  31        442.73        581.57       170.26 o                         
   5   2  31         41.37         99.22       151.93 o                         
   7   2  31         54.44        156.64       187.30 o                         
  -6   3  31         57.92        132.12       226.12 o                         
  -4   3  31        234.42        224.96       169.16 o                         
  -2   3  31        438.17        425.12       168.63 o                         
   0   3  31         62.47         90.73       144.01 o                         
   2   3  31         86.06         88.07        97.60 o                         
   4   3  31        163.38        220.64       154.94 o                         
   6   3  31          0.85         24.58       177.71 o                         
  -5   4  31         60.92        132.58       224.49 o                         
   1   4  31         10.19         22.70       152.10 o                         
   3   4  31        250.80        247.08       147.63 o                         
   0   0  32        218.18        362.84       144.72 o                         
   2   0  32        301.11        220.36        96.09 o                         
   4   0  32        156.36        256.25       158.48 o                         
   6   0  32        155.34        -62.60       158.88 o                         
  -5   1  32        160.25        207.78       186.16 o                         
  -3   1  32         87.79        148.05       162.55 o                         
  -1   1  32        333.62        377.86       104.96 o                         
   1   1  32        297.42        431.34       103.93 o                         
   3   1  32        444.17        423.74       164.72 o                         
   5   1  32        193.02        235.76       180.31 o                         
  -6   2  32         49.69         11.80       189.13 o                         
  -4   2  32         62.47        124.90       156.59 o                         
  -2   2  32         21.44         28.51       100.12 o                         
   0   2  32        278.55        206.12       102.83 o                         
   2   2  32         34.24        166.24       105.31 o                         
   4   2  32        434.72        390.64       178.81 o                         
   6   2  32         89.91         98.56       156.93 o                         
  -5   3  32          0.40        125.88       212.99 o                         
  -3   3  32        282.29        527.72       180.82 o                         
  -1   3  32        440.41        434.97       138.62 o                         
   1   3  32        100.19         96.14       101.02 o                         
   3   3  32        299.57        247.43       149.14 o                         
   5   3  32        161.61        262.88       180.60 o                         
  -4   4  32        101.34        169.49       240.05 o                         
   2   4  32         66.95        -15.25       113.03 o                         
   4   4  32         96.02         88.71       175.08 o                         
   1   0  33       1388.29       1247.78       114.07 o                         
   3   0  33         52.27         61.49       173.81 o                         
   5   0  33        183.13        149.26       188.29 o                         
  -6   1  33          8.33        150.16       198.43 o                         
  -2   1  33         15.52        -12.16       166.68 o                         
   0   1  33       1412.77       1383.77       120.12 o                         
   2   1  33        535.74        382.46       107.84 o                         
   4   1  33        208.06        198.43       177.85 o                         
   6   1  33         79.04        141.66       163.38 o                         
  -5   2  33         54.29        105.20       169.47 o                         
  -3   2  33         20.15         10.73       158.23 o                         
  -1   2  33        561.75        382.27       119.32 o                         
   1   2  33         19.00         -4.39       108.37 o                         
   3   2  33        282.28        241.06       155.92 o                         
   5   2  33         40.59        152.63       174.56 o                         
  -4   3  33        513.13        454.41       185.26 o                         
  -2   3  33        305.54        168.34       183.51 o                         
   0   3  33         41.49        -62.31       159.63 o                         
   2   3  33         13.95         61.87       110.30 o                         
   4   3  33         51.22        102.43       176.33 o                         
  -5   4  33        136.80        130.67       254.26 o                         
  -3   4  33         53.26        116.27       226.48 o                         
  -1   4  33        195.83         36.70       178.43 o                         
   1   4  33         23.69         11.15       112.31 o                         
   3   4  33        511.28        250.92       179.37 o                         
   5   4  33          7.96        -54.27       183.21 o                         
   0   0  34       3544.23       3779.39       211.09 o                         
   2   0  34        519.48        606.74       112.05 o                         
   4   0  34       1046.19       1113.43       207.49 o                         
   6   0  34        499.87        637.67       184.57 o                         
  -5   1  34        672.31        795.16       184.06 o                         
  -3   1  34        418.13        424.47       186.10 o                         
  -1   1  34       1944.96       2113.57       132.26 o                         
   1   1  34       1933.84       1993.35       129.65 o                         
   3   1  34       1111.71       1104.60       192.17 o                         
   5   1  34        790.73       1097.38       201.27 o                         
  -4   2  34       1014.91       1160.67       198.03 o                         
  -2   2  34       2381.05       2315.27       134.54 o                         
   0   2  34        537.33        456.46       111.31 o                         
   2   2  34       2334.78       2411.27       211.92 o                         
   4   2  34        722.50        888.58       178.66 o                         
  -5   3  34        857.94       1070.08       251.49 o                         
  -3   3  34       1868.47       2013.59       218.37 o                         
  -1   3  34       1052.09       1076.84       128.69 o                         
   1   3  34        401.63        361.14       116.89 o                         
   3   3  34       1813.66       1542.77       203.27 o                         
   5   3  34        420.08        438.70       174.40 o                         
  -4   4  34        799.00        832.51       238.17 o                         
  -2   4  34        706.83        968.98       209.39 o                         
   0   4  34        991.12        989.36       204.25 o                         
   2   4  34        997.85        700.32       166.86 o                         
   4   4  34        798.99        729.02       193.51 o                         
   1   0  35       1436.61       1712.17       136.40 o                         
   3   0  35        608.22        794.16       174.50 o                         
   5   0  35        694.45        774.82       196.02 o                         
  -4   1  35        681.39        576.92       184.09 o                         
  -2   1  35        818.09        787.41       191.35 o                         
   0   1  35       1506.18       1561.32       129.14 o                         
   2   1  35        668.61        681.73       180.42 o                         
   4   1  35        816.11        665.11       180.21 o                         
  -5   2  35        404.48        422.99       198.36 o                         
  -3   2  35       1371.37       1555.68       201.55 o                         
  -1   2  35        735.70        872.25       118.11 o                         
   1   2  35        808.42        894.77       122.93 o                         
   3   2  35        687.09        699.91       172.73 o                         
   5   2  35        604.06        571.58       207.89 o                         
  -4   3  35        931.19       1081.53       216.70 o                         
  -2   3  35        741.82        817.85       195.40 o                         
   0   3  35        582.28        688.96       205.36 o                         
   2   3  35       1316.90       1210.79       174.34 o                         
   4   3  35        520.88        477.75       189.10 o                         
  -3   4  35        499.38        407.43       215.07 o                         
  -1   4  35        780.56        974.82       207.27 o                         
   1   4  35        676.07        720.45       126.45 o                         
   3   4  35        902.71        769.53       190.69 o                         
   0   0  36        185.41        244.11       151.79 o                         
   2   0  36        197.58        397.97       174.21 o                         
   4   0  36        120.73        255.16       165.15 o                         
  -5   1  36        171.43        227.17       210.60 o                         
  -3   1  36        702.20        643.16       196.55 o                         
  -1   1  36        292.28        330.94       112.32 o                         
   1   1  36        292.68        334.90       115.96 o                         
   3   1  36        183.21        209.77       178.40 o                         
   5   1  36        134.62        248.83       189.25 o                         
  -2   2  36        575.69        812.53       176.23 o                         
   0   2  36        177.56        109.21       108.92 o                         
   2   2  36        546.53        466.34       184.29 o                         
   4   2  36        231.45        125.26       169.19 o                         
  -3   3  36        361.01        452.90       216.29 o                         
  -1   3  36        142.10         95.89       112.05 o                         
   1   3  36        695.71        914.09       181.09 o                         
   3   3  36        314.81        155.16       166.95 o                         
  -2   4  36        218.75        139.59       214.26 o                         
   0   4  36        124.66        -34.30       193.54 o                         
   2   4  36        139.48         43.53       175.91 o                         
   1   5  36        187.57        283.15       217.17 o                         
   1   0  37         16.67         67.11       106.13 o                         
   3   0  37        517.30        552.63       192.55 o                         
  -4   1  37        230.84        397.19       207.97 o                         
  -2   1  37        357.50        338.34       188.98 o                         
   0   1  37         22.76         48.02       112.91 o                         
   2   1  37         23.52        -19.79       152.24 o                         
   4   1  37        313.55        309.17       168.28 o                         
  -3   2  37        509.51        458.81       191.11 o                         
  -1   2  37         23.97        234.21       181.09 o                         
   1   2  37        357.73        284.06       117.83 o                         
   3   2  37         38.37        114.32       167.94 o                         
  -4   3  37        119.02        190.57       222.86 o                         
  -2   3  37         35.06        188.65       182.90 o                         
   0   3  37        524.04        543.06       119.93 o                         
   2   3  37        490.66        403.99       173.40 o                         
  -3   4  37         39.37         59.89       227.71 o                         
  -1   4  37        313.78        403.75       218.54 o                         
   1   4  37        229.46        203.54       130.43 o                         
   3   4  37        106.74         26.05       179.98 o                         
  -2   5  37        199.66        110.21       257.76 o                         
   0   5  37         55.70         80.52       231.88 o                         
   0   0  38        177.46         76.57       156.13 o                         
   2   0  38          7.34         14.62       164.54 o                         
   4   0  38         28.10        251.95       196.39 o                         
  -1   1  38         16.42        -47.08       110.33 o                         
   1   1  38         11.29        114.37       111.34 o                         
   3   1  38         75.45         21.29       172.00 o                         
  -2   2  38         49.78        199.92       175.31 o                         
   0   2  38          7.36        108.15       114.54 o                         
   2   2  38         59.52        110.54       177.74 o                         
  -3   3  38         38.08        227.20       218.99 o                         
  -1   3  38         80.90        -29.25       120.93 o                         
   1   3  38          4.00         -7.53       159.86 o                         
   3   3  38         42.27         42.80       162.80 o                         
  -2   4  38         70.52        227.65       213.94 o                         
   0   4  38         29.78          0.24       202.38 o                         
   2   4  38          3.27         77.25       160.11 o                         
  -1   5  38         97.57        203.57       239.08 o                         
   1   0  39        556.89        734.86       123.15 o                         
   3   0  39        166.95        163.50       170.71 o                         
  -2   1  39        565.03        689.61       195.68 o                         
   0   1  39        535.08        501.94       124.37 o                         
   2   1  39        204.91        412.31       183.30 o                         
  -3   2  39        389.54        435.47       197.69 o                         
  -1   2  39        188.91        227.94       122.51 o                         
   1   2  39        551.45        642.70       184.79 o                         
   3   2  39        166.49        123.12       170.60 o                         
  -2   3  39        189.72        364.45       222.08 o                         
   0   3  39        150.16         72.08       123.47 o                         
   2   3  39        417.27        322.17       192.15 o                         
  -1   4  39         28.60         39.36       203.89 o                         
   0   5  39         27.89         76.50       240.41 o                         
   0   0  40        292.86        246.68       168.18 o                         
   2   0  40        187.40        264.62       192.23 o                         
  -3   1  40        340.66        365.16       193.73 o                         
  -1   1  40        135.38        134.41       171.53 o                         
   1   1  40        139.13        108.20       173.95 o                         
   3   1  40         47.66         71.13       177.32 o                         
  -2   2  40        188.87        219.57       195.34 o                         
   0   2  40        172.70        142.24       121.50 o                         
   2   2  40        209.88        220.96       191.16 o                         
  -1   3  40         50.89        134.27       189.81 o                         
   1   3  40        333.38        113.20       174.13 o                         
   0   4  40        150.66        265.73       206.55 o                         
   1   0  41         30.72        168.98       177.95 o                         
  -2   1  41         64.61         25.69       182.61 o                         
   0   1  41         29.08        119.36       122.18 o                         
   2   1  41         82.52        127.77       195.16 o                         
  -1   2  41         82.52         12.04       186.23 o                         
   1   2  41         62.40         10.48       180.74 o                         
   0   3  41         14.15        131.24       150.19 o                         
   0   0  42         38.17        -11.81       172.98 o                         
   2   0  42        116.93        212.73       181.60 o                         
  -1   1  42         84.49        200.58       179.80 o                         
   1   1  42         85.88         20.82       186.54 o                         
   0   2  42        118.99        138.43       127.83 o                         
  -1   3  42         70.64        243.65       212.19 o                         
   1   0  43        142.86        189.13       182.56 o                         
   0   1  43        159.30         67.61       175.22 o                         
  -1   2  43        138.56        220.29       194.37 o                         
   0   3  43        195.27        -36.92       176.37 o                         
                                                                                
