# Supplementary material for: Crystal structure of bis­{μ2-2,2′-[(4,10-dimethyl-1,4,7,10-tetra­aza­cyclo­dodecane-1,7-di­yl)bis(meth­yl­ene)]bis­(4-oxo-4H-pyran-3-olato)}dicobalt­calcium bis­(perchlorate) 1.36-hydrate
Source: Acta Crystallogr E Crystallogr Commun. 2017 Nov 28;73(Pt 12):1959–65. doi: 10.1107/S2056989017016693 (PMC5730261; doi:10.1107/S2056989017016693)
Supplement: Supplementary file 3 [file e-73-01959-Isup3.mol]

complex
  --CCDC--110917    3D                              

137163  0  0  0  0  0  0  0  0999 V2000
   -0.0000   -0.0000   -3.7272 Co     0
    0.0000    0.0000    0.0000 Ca     0
   -1.0489    0.6708   -2.0855 O      0
    1.4565    1.2823   -4.7465 N      0
    0.7992    2.4722   -5.3488 C      0
    1.3766    2.8412   -6.0617 H      0
    0.6834    3.1699   -4.6554 H      0
   -2.4210    0.4265    0.2334 O      0
   -1.4072    1.5634   -4.8305 N      0
   -0.5307    2.1130   -5.9218 C      0
   -0.4185    1.4359   -6.6347 H      0
   -0.9537    2.9158   -6.3189 H      0
   -3.7608    2.9876   -2.5888 O      0
   -2.5476    0.8324   -5.3911 C      0
   -2.8996    1.3236   -6.1757 H      0
   -3.2678    0.7768   -4.7140 H      0
    2.4318    1.7340   -3.7178 C      0
    1.9585    2.2189   -3.0081 H      0
    2.8852    0.9546   -3.3336 H      0
    3.0945    2.3249   -4.1312 H      0
    2.1453    0.5577   -5.8111 C      0
    2.9535    1.0623   -6.0748 H      0
    1.5508    0.4984   -6.5989 H      0
   -1.9019    2.6994   -4.0368 C      0
   -1.1369    3.2759   -3.7861 H      0
   -2.5180    3.2390   -4.5935 H      0
   -2.6042    2.2764   -2.8160 C      0
   -2.1606    1.3389   -1.9175 C      0
   -2.8888    1.1629   -0.6544 C      0
   -4.1227    1.8777   -0.5567 C      0
   -4.6938    1.7295    0.1856 H      0
   -4.4783    2.7425   -1.4910 C      0
   -5.2928    3.2166   -1.3738 H      0
    1.0489   -0.6708   -2.0855 O      0
   -1.4565   -1.2823   -4.7465 N      0
   -0.7992   -2.4722   -5.3488 C      0
   -1.3766   -2.8412   -6.0617 H      0
   -0.6834   -3.1699   -4.6554 H      0
    2.4210   -0.4265    0.2334 O      0
    1.4072   -1.5634   -4.8305 N      0
    0.5307   -2.1130   -5.9218 C      0
    0.4185   -1.4359   -6.6347 H      0
    0.9537   -2.9158   -6.3189 H      0
    3.7608   -2.9876   -2.5888 O      0
    2.5476   -0.8324   -5.3911 C      0
    2.8996   -1.3236   -6.1757 H      0
    3.2678   -0.7768   -4.7140 H      0
   -2.4318   -1.7340   -3.7178 C      0
   -1.9585   -2.2189   -3.0081 H      0
   -2.8852   -0.9546   -3.3336 H      0
   -3.0945   -2.3249   -4.1312 H      0
   -2.1453   -0.5577   -5.8111 C      0
   -2.9535   -1.0623   -6.0748 H      0
   -1.5508   -0.4984   -6.5989 H      0
    1.9019   -2.6994   -4.0368 C      0
    1.1369   -3.2759   -3.7861 H      0
    2.5180   -3.2390   -4.5935 H      0
    2.6042   -2.2764   -2.8160 C      0
    2.1606   -1.3389   -1.9175 C      0
    2.8888   -1.1629   -0.6544 C      0
    4.1227   -1.8777   -0.5567 C      0
    4.6938   -1.7295    0.1856 H      0
    4.4783   -2.7425   -1.4910 C      0
    5.2928   -3.2166   -1.3738 H      0
    0.0000    0.0000    3.7272 Co     0
    0.6708    1.0489    2.0855 O      0
    1.2823   -1.4565    4.7465 N      0
    2.4722   -0.7992    5.3488 C      0
    2.8412   -1.3766    6.0617 H      0
    3.1699   -0.6834    4.6554 H      0
    0.4265    2.4210   -0.2334 O      0
    1.5634    1.4072    4.8305 N      0
    2.1130    0.5307    5.9218 C      0
    1.4359    0.4185    6.6347 H      0
    2.9158    0.9537    6.3189 H      0
    2.9876    3.7608    2.5888 O      0
    0.8324    2.5476    5.3911 C      0
    1.3236    2.8996    6.1757 H      0
    0.7768    3.2678    4.7140 H      0
    1.7340   -2.4318    3.7178 C      0
    2.2189   -1.9585    3.0081 H      0
    0.9546   -2.8852    3.3336 H      0
    2.3249   -3.0945    4.1312 H      0
    0.5577   -2.1453    5.8111 C      0
    1.0623   -2.9535    6.0748 H      0
    0.4984   -1.5508    6.5989 H      0
    2.6994    1.9019    4.0368 C      0
    3.2759    1.1369    3.7861 H      0
    3.2390    2.5180    4.5935 H      0
    2.2764    2.6042    2.8160 C      0
    1.3389    2.1606    1.9175 C      0
    1.1629    2.8888    0.6544 C      0
    1.8777    4.1227    0.5567 C      0
    1.7295    4.6938   -0.1856 H      0
    2.7425    4.4783    1.4910 C      0
    3.2166    5.2928    1.3738 H      0
   -0.6708   -1.0489    2.0855 O      0
   -1.2823    1.4565    4.7465 N      0
   -2.4722    0.7992    5.3488 C      0
   -2.8412    1.3766    6.0617 H      0
   -3.1699    0.6834    4.6554 H      0
   -0.4265   -2.4210   -0.2334 O      0
   -1.5634   -1.4072    4.8305 N      0
   -2.1130   -0.5307    5.9218 C      0
   -1.4359   -0.4185    6.6347 H      0
   -2.9158   -0.9537    6.3189 H      0
   -2.9876   -3.7608    2.5888 O      0
   -0.8324   -2.5476    5.3911 C      0
   -1.3236   -2.8996    6.1757 H      0
   -0.7768   -3.2678    4.7140 H      0
   -1.7340    2.4318    3.7178 C      0
   -2.2189    1.9585    3.0081 H      0
   -0.9546    2.8852    3.3336 H      0
   -2.3249    3.0945    4.1312 H      0
   -0.5577    2.1453    5.8111 C      0
   -1.0623    2.9535    6.0748 H      0
   -0.4984    1.5508    6.5989 H      0
   -2.6994   -1.9019    4.0368 C      0
   -3.2759   -1.1369    3.7861 H      0
   -3.2390   -2.5180    4.5935 H      0
   -2.2764   -2.6042    2.8160 C      0
   -1.3389   -2.1606    1.9175 C      0
   -1.1629   -2.8888    0.6544 C      0
   -1.8777   -4.1227    0.5567 C      0
   -1.7295   -4.6938   -0.1856 H      0
   -2.7425   -4.4783    1.4910 C      0
   -3.2166   -5.2928    1.3738 H      0
    0.0000    0.0000    9.5370 Cl     0
    0.1616    0.3825   10.8896 O      0
   -0.5154   -1.3021    9.1121 O      0
    1.4323   -0.0700    9.1382 O      0
   -0.7094    0.9106    8.8419 O      0
   -0.1616   -0.3825   10.8896 O      0
    0.5154    1.3021    9.1121 O      0
   -1.4323    0.0700    9.1382 O      0
    0.7094   -0.9106    8.8419 O      0
    0.0000    4.4900   -2.1258 O      0
  1  3  1
  1  4  1
  1  9  1
  1 34  1
  1 35  1
  1 40  1
  2  3  1
  2  8  1
  2 34  1
  2 39  1
  2 66  1
  2 71  1
  2 97  1
  2102  1
  3 28  1
  4  5  1
  4 17  1
  4 21  1
  5  6  1
  5  7  1
  5 10  1
  8 29  2
  9 10  1
  9 14  1
  9 24  1
 10 11  1
 10 12  1
 13 27  1
 13 32  1
 14 15  1
 14 16  1
 14 52  1
 17 18  1
 17 19  1
 17 20  1
 21 22  1
 21 23  1
 21 45  1
 24 25  1
 24 26  1
 24 27  1
 27 28  2
 28 29  1
 29 30  1
 30 31  1
 30 32  2
 32 33  1
 34 59  1
 35 36  1
 35 48  1
 35 52  1
 36 37  1
 36 38  1
 36 41  1
 39 60  2
 40 41  1
 40 45  1
 40 55  1
 41 42  1
 41 43  1
 44 58  1
 44 63  1
 45 46  1
 45 47  1
 48 49  1
 48 50  1
 48 51  1
 52 53  1
 52 54  1
 55 56  1
 55 57  1
 55 58  1
 58 59  2
 59 60  1
 60 61  1
 61 62  1
 61 63  2
 63 64  1
 65 66  1
 65 67  1
 65 72  1
 65 97  1
 65 98  1
 65103  1
 66 91  1
 67 68  1
 67 80  1
 67 84  1
 68 69  1
 68 70  1
 68 73  1
 71 92  2
 72 73  1
 72 77  1
 72 87  1
 73 74  1
 73 75  1
 76 90  1
 76 95  1
 77 78  1
 77 79  1
 77115  1
 80 81  1
 80 82  1
 80 83  1
 84 85  1
 84 86  1
 84108  1
 87 88  1
 87 89  1
 87 90  1
 90 91  2
 91 92  1
 92 93  1
 93 94  1
 93 95  2
 95 96  1
 97122  1
 98 99  1
 98111  1
 98115  1
 99100  1
 99101  1
 99104  1
102123  2
103104  1
103108  1
103118  1
104105  1
104106  1
107121  1
107126  1
108109  1
108110  1
111112  1
111113  1
111114  1
115116  1
115117  1
118119  1
118120  1
118121  1
121122  2
122123  1
123124  1
124125  1
124126  2
126127  1
128129  1
128130  1
128131  1
128132  1
128133  1
128134  1
128135  1
128136  1
129133  1
130135  1
130136  1
131134  1
131136  1
132134  1
132135  1
M  END
$$$$
